# Supplementary material for: Chinese Pangolins in China Demonstrate Regional Differences in Burrow Habitat Selection
Source: Animals (Basel). 2025 Jul 16;15(14):2093. doi: 10.3390/ani15142093 (PMC12291737; doi:10.3390/ani15142093)
Supplement: Supplementary file 1 [file animals-15-02093-s001.zip]

Archive with 3 entries (3 files):
- Figure S1. Results of Pearson correlation analysis.tif
- Table S1-S3.pdf
- Table S4. Research data.xlsx
