# Supplementary material for: Chinese Pangolins in China Demonstrate Regional Differences in Burrow Habitat Selection
Source: Animals (Basel). 2025 Jul 16;15(14):2093. doi: 10.3390/ani15142093 (PMC12291737; doi:10.3390/ani15142093)
Supplement: Supplementary file 1 [file animals-15-02093-s001.zip › Table S4. Research data.xlsx]

## Sheet: supplement table habitat
distribution	Sample point	elevation	aspect	slope	vegetation type	soil type	canopy cover	herbal cover	fallen log	stumps	arbor DBH	distance to arbor	arbor number	distance to water	distance to road	distance to village
1	GD-JLD-01-ND02	344	W	34	C&BF	silt	70	85	1	2	10.1	169.5	5	300	1186	1199
1	GD-JLD-01-ND03	356	W	33	C&BF	silt	60	20	3	4	14.7	146.75	8	88	1157	1165
1	GD-JLD-06-OD02	295	SW	33	C&BF	silt	58	42	1	0	2.2	79.75	19	114	324	327
1	GD-JLD-06-ND01	457	S	35	C&BF	silt	50	65	6	4	3.625	157.5	9	190	299	307
1	GD-JLD-07-ND01	353	SW	36	C&BF	silt	62	92	3	0	11.375	118	13	85	1157	1165
1	GD-JLD-07-ND02	363	W	28	C&BF	silt	42	80	5	2	10.15	150.25	12	87	1156	1164
1	GD-JLD-07-ND04	355	SW	32	C&BF	silt	45	68	6	2	11.1	203.5	12	89	1152	1160
1	GD-JLD-09-ND01	321	NW	39	CF	silt	68	98	0	0	12.125	195.75	2	103	1227	1236
1	GD-JLD-09-ND02	345	NW	39	CF	silt	35	98	3	1	18.475	289	5	99	1188	1200
1	GD-JLD-09-ND03	373	W	45	C&BF	silt	32	88	2	2	2.5	160.5	10	161	1146	1150
1	GD-JLD-09-ND04	381	W	33	C&BF	silt	75	20	5	1	8.025	121	20	168	1156	1159
1	GD-JLD-09-ND05	381	W	29	C&BF	silt	75	20	5	1	8.025	121	20	161	1141	1154
1	GD-JLD-09-ND06	383	W	32	C&BF	silt	72	75	4	2	15.4	158.5	11	200	1136	1149
1	GD-JLD-09-ND07	386	W	32	C&BF	silt	60	36	12	1	8.25	118	7	195	1131	1144
1	GD-JLD-09-ND08	386	W	33	C&BF	silt	89	75	3	1	6.625	121.5	8	190	1126	1139
1	GD-JLD-10-ND01	287	SW	33	C&BF	silt	52	99	4	1	12.175	165.25	3	171	294	312
1	GD-JLD-10-ND02	291	SW	33	C&BF	silt	20	90	4	1	7.05	117.75	10	166	297	302
1	GD-JLD-10-ND03	291	SW	33	C&BF	silt	20	90	4	1	7.05	117.75	10	167	298	305
1	GD-JLD-10-ND04	295	SW	33	C&BF	silt	40	55	5	1	9.05	130	10	178	299	309
1	GD-JLD-10-ND05	295	SW	33	C&BF	silt	40	55	5	1	9.05	130	10	179	297	307
1	GD-JLD-11-ND01	360	W	32	C&BF	silt	55	30	3	0	11.825	72	13	140	1142	1150
1	GD-JLD-11-ND02	370	SW	35	C&BF	silt	80	40	7	0	7.475	90.5	14	133	1120	1127
1	GD-JLD-11-ND03	378	W	38	C&BF	silt	70	81	5	3	3.775	154.5	13	133	1117	1128
1	GD-JLD-11-ND04	378	W	38	C&BF	silt	70	81	5	3	3.775	154.5	13	131	1120	1125
1	GD-JLD-11-ND05	369	W	38	C&BF	silt	90	42	0	1	7.625	117	13	130	1126	1131
1	GD-JLD-11-ND06	348	W	30	C&BF	silt	75	95	3	3	16.8	106	6	126	1117	1121
1	GD-JLD-11-ND07	321	W	33	CF	silt	68	99	1	2	10.075	102	12	70	1109	1116
1	GD-JLD-11-ND08	321	W	33	CF	silt	68	99	1	2	10.075	102	12	66	1109	1117
1	GD-JLD-11-ND09	306	SW	32	C&BF	silt	70	90	2	2	15.7667	170	3	42	1109	1117
1	GD-JLD-11-ND10	302	W	38	C&BF	silt	90	30	4	1	8.63333	146.667	2	23	1110	1118
1	GD-JLD-11-ND11	305	W	38	C&BF	silt	90	30	4	1	8.63333	146.667	2	22	1115	1120
1	GD-JLD-13-ND01	331	NW	40	C&BF	silt	80	90	3	1	13.25	157	7	114	1222	1230
1	GD-JLD-13-ND02	394	W	30	C&BF	silt	82	17	4	0	10.875	198	4	180	1117	1128
1	GD-JLD-13-ND03	400	SW	45	C&BF	silt	40	15	2	2	13.35	196.75	4	128	1120	1125
1	GD-JLD-13-ND04	398	W	38	C&BF	silt	52	23	5	0	5.525	77.05	8	129	1126	1131
1	GD-JLD-13-ND05	374	SW	34	C&BF	silt	82	73	6	2	4.275	168.25	4	131	1119	1125
1	GD-JLD-13-ND06	327	W	31	C&BF	silt	78	90	5	4	17.6	218	1	102	1172	1180
1	GD-JLD-13-OD01	333	W	30	C&BF	silt	68	62	3	1	15.025	155.25	1	103	1157	1166
1	GD-JLD-14-ND01	342	W	40	C&BF	silt	83	82	1	0	9.375	133.5	4	19	1160	1170
1	GD-JLD-14-ND02	347	SW	45	C&BF	silt	68	72	3	2	22.75	192	1	112	1157	1165
1	GD-JLD-14-ND03	308	W	40	C&BF	silt	79	30	2	3	10.55	145.25	1	22	1159	1168
1	GD-JLD-15-ND01	305	W	38	C&BF	silt	71	83	0	2	16.975	162	2	100	296	300
1	GD-JLD-15-ND02	298	SW	37	C&BF	silt	66	53	0	1	11.4	186	2	105	297	305
1	GD-JLD-15-ND03	299	SW	40	C&BF	silt	66	53	0	1	8.8	163	2	103	297	304
1	GD-JLD-15-ND04	298	W	34	C&BF	silt	62	72	1	2	15.65	187.75	1	110	303	305
1	GD-JLD-15-ND05	314	SW	35	C&BF	silt	50	41	2	1	11.375	167	3	100	304	306
1	GD-JLD-15-ND06	318	SW	41	C&BF	silt	42	33	5	3	4.975	72	9	103	308	311
1	GD-JLD-15-ND07	324	SW	32	C&BF	silt	32	65	5	1	6.05	116.25	7	109	309	312
1	GD-JLD-15-ND08	325	SW	36	C&BF	silt	68	72	2	1	13.1	121.667	5	113	302	316
1	GD-JLD-15-ND09	325	SW	33	C&BF	silt	72	82	2	2	5.7	147.25	9	130	320	330
1	GD-JLD-15-ND10	302	SW	31	C&BF	silt	12	90	1	1	9.9	134.25	7	112	295	306
1	GD-JLD-15-OD01	326	SW	40	C&BF	silt	36	43	1	2	5.125	87.75	10	108	317	326
1	GD-JLD-15-OD02	330	SW	37	C&BF	silt	72	38	0	2	9.775	153.75	6	146	328	335
1	GD-JLD-16-ND01	277	SE	39	C&BF	silt	71	94	2	1	11.975	156.75	2	63	252	265
1	GD-JLD-16-ND02	276	S	37	C&BF	silt	42	91	3	4	14.7	178.5	1	53	250	260
1	GD-JLD-16-ND03	282	S	34	C&BF	silt	41	88	3	4	13.65	91.5	4	55	246	254
1	GD-JLD-16-ND04	276	S	36	C&BF	silt	32	95	4	2	9.675	182.25	1	52	241	249
1	GD-JLD-16-ND05	271	S	31	C&BF	silt	12	62	6	2	7.6	108.75	9	51	240	248
1	GD-JLD-16-ND06	264	S	36	C&BF	silt	32	71	4	3	8.475	145.75	4	50	237	245
1	GD-JLD-17-ND03	277	S	25	CF	silt	51	85	3	1	5.875	104.5	15	661	593	601
1	GD-JLD-17-ND04	256	SW	42	CF	silt	42	95	2	1	7.16667	101.25	12	628	560	568
1	GD-JLD-17-ND05	292	S	41	CF	silt	10	72	4	3	9.4	160.25	10	623	559	563
1	GD-JLD-17-ND06	266	SW	45	CF	silt	65	98	0	0	11.425	241.25	1	590	524	530
1	GD-JLD-17-OD01	311	S	40	CF	silt	72	95	3	2	6.725	186.25	12	630	563	570
1	GD-JLD-17-OD02	293	SW	38	CF	silt	42	80	5	5	7.05	120	7	622	550	562
1	GD-JLD-AA-OD01	287	S	35	CF	silt	72	62	1	2	15.2667	116.667	3	68	290	297
1	GD-JLD-AA-ND01	306	S	36	CF	silt	72	83	0	0	13.275	156	4	109	298	306
1	GD-JLD-AB-ND01	304	SW	42	CF	silt	75	85	2	3	14.775	174.5	8	52	1180	1188
1	GD-JLD-AB-ND02	308	SW	42	CF	silt	90	88	2	2	7.15	116	12	53	1182	1190
1	GD-JLD-AB-ND03	277	S	29	CF	silt	43	95	12	5	6.7	96.25	13	30	237	245
1	GD-QXK-01-ND01	440	N	48	BF	silt	70	85	1	2	3.45	180.75	8	300	162	3303
1	GD-QXK-03-ND01	102	N	37	BF	silt	80	80	1	2	6.65	297.5	2	5.3	508	115
1	GD-QXK-03-ND02	152	N	30	C&BF	silt	75	70	1	2	5.125	154	14	30	496	1215
1	GD-QXK-03-ND03	156	N	42	C&BF	silt	60	80	0	3	6.95	35	10	20	495	1222
1	GD-QXK-03-ND04	158	N	42	C&BF	silt	80	40	0	1	6.95	35	10	20	497	1222
1	GD-QXK-03-ND05	168	N	48	BF	silt	87	10	0	1	9.3	102.5	7	35	505	1215
1	GD-QXK-03-ND06	168	N	48	BF	silt	87	10	0	1	9.3	109.333	7	35	506	1215
1	JX-XS-01-ND01	415	SE	41	C&BF	sand	70	85	1	2	10.95	2.525	3	38	98	111
1	JX-XS-01-ND02	389	SE	36	C&BF	sand	71	86	2	3	11.95	3.525	5	38	98	112
1	JX-XS-01-ND03	387	SE	30	C&BF	sand	80	80	1	2	16.45	221	2	36	96	109
1	JX-XS-01-ND04	382	SE	18	C&BF	sand	75	70	1	2	20.5667	205.667	4	30	90	99
1	JX-XS-01-ND05	377	SE	40	C&BF	sand	60	80	0	3	3.25	155	7	41	101	115
1	JX-XS-01-ND06	378	SE	20	C&BF	sand	80	40	0	1	3.86667	167.333	9	47	107	120
1	JX-XS-01-ND07	392	SE	48	C&BF	sand	87	10	0	1	14.425	196.75	4	82	122	205
1	JX-XS-01-ND08	393	SE	46	C&BF	sand	87	10	0	1	14.425	196.75	4	82	122	205
1	JX-XS-01-ND09	394	SE	35	C&BF	sand	90	5	1	3	11.35	115	8	94	134	206
1	JX-XS-01-ND10	397	SE	41	C&BF	sand	90	5	4	3	13.275	123.75	10	95	135	230
1	JX-XS-01-ND11	414	SE	20	C&BF	sand	90	0	3	2	4.125	128.25	4	132	165	290
1	JX-XS-01-ND12	413	SE	23	C&BF	sand	92	2	2	2	5.15	101.75	12	117	132	272
1	JX-XS-01-ND13	413	NE	23	C&BF	sand	92	2	2	2	5.15	101.75	12	117	132	272
1	JX-XS-01-ND14	414	NE	24	C&BF	sand	88	0	1	3	10.9	299.75	11	118	133	274
1	JX-XS-01-0D01	409	E	30	C&BF	sand	95	2	0	3	4.4	36.75	32	119	134	264
1	JX-XS-02-ND01	458	SE	5	BF	silt	60	40	0	0	5.56667	67.1667	15	18	105	158
1	JX-XS-02-ND02	484	SE	18	BF	silt	30	55	0	0	12.925	405	0	23	254	281
1	JX-XS-02-ND03	456	S	28	C&BF	silt	90	2	5	5	11.975	225.75	4	35	295	307
1	JX-XS-02-ND04	495	SE	28	C&BF	silt	90	2	3	1	8.775	70	20	48	299	309
1	JX-XS-02-ND05	495	SE	37	C&BF	silt	88	0	2	3	5.65	126.25	16	50	301	310
1	JX-XS-02-ND06	493	SE	18	C&BF	silt	80	5	1	0	8.85	120	16	42	310	312
1	JX-XS-02-ND07	464	SW	18	C&BF	silt	95	2	1	1	2.6	65.25	40	43	315	314
1	JX-XS-02-ND08	459	SW	23	C&BF	silt	90	2	4	2	2.825	58	32	35	320	319
1	JX-XS-02-ND09	462	S	40	C&BF	silt	70	2	2	1	11.65	65	14	39	325	320
1	JX-XS-02-ND10	495	SW	30	C&BF	silt	90	2	3	4	7.7	66.75	19	52	335	334
1	JX-XS-02-ND11	485	SE	15	BF	silt	65	25	2	1	6.8	214.5	3	25	330	324
1	JX-XS-02-ND12	469	S	25	C&BF	silt	85	2	0	3	5.4	47	24	35	333	324
1	JX-XS-02-ND13	477	S	11	C&BF	silt	95	35	2	3	4.825	84.75	27	30	374	397
1	JX-XS-02-ND14	473	NE	21	C&BF	silt	90	15	0	0	7.525	87.75	17	30	358	389
1	JX-XS-02-ND15	476	E	18	C&BF	silt	40	60	0	0	2.8	144.25	15	32	350	390
1	JX-XS-02-ND16	466	S	28	C&BF	sand	50	20	1	0	7.525	131.25	8	28	349	378
1	JX-XS-02-ND17	463	SW	30	C&BF	sand	96	5	2	2	10.425	115	16	26	355	382
1	JX-XS-02-ND18	468	SW	50	C&BF	sand	90	0	3	5	3.1	48.75	13	32	355	385
1	JX-XS-02-ND19	461	S	39	C&BF	sand	95	0	0	1	6.375	98	14	43	358	392
1	JX-XS-02-ND20	467	SE	23	C&BF	sand	90	3	3	0	4.175	103.75	8	44	360	390
1	JX-XS-02-ND21	466	S	43	C&BF	sand	80	3	1	2	3.7	86.5	12	45	355	392
1	JX-XS-02-ND22	461	E	45	C&BF	sand	95	5	3	2	4.975	121	7	35	340	375
1	JX-XS-02-ND23	467	E	45	C&BF	sand	97	10	1	2	3.95	102.5	11	34	338	370
1	JX-XS-02-ND24	466	E	45	C&BF	sand	97	20	1	2	9.95	236.5	6	30	332	370
1	JX-XS-02-ND25	464	SE	38	C&BF	sand	92	10	1	3	4.525	73	25	34	299	394
1	JX-XS-02-ND26	470	SE	22	C&BF	sand	97	1	2	3	3.05	73	26	36	289	400
1	JX-XS-02-ND27	455	SE	33	C&BF	sand	95	2	1	2	4.225	95.5	15	28	284	402
1	JX-XS-02-ND28	456	SE	15	C&BF	sand	90	5	1	4	2.8	110.25	33	25	282	376
1	JX-XS-02-ND29	465	S	33	C&BF	sand	88	15	0	1	7.45	145.25	12	30	283	379
1	JX-XS-02-ND30	452	SE	30	C&BF	sand	80	20	0	0	3.125	107.75	12	20	280	375
1	JX-XS-02-ND31	410	SW	32	BF	sand	70	30	5	5	12.9	150	7	15	61	242
1	JX-XS-02-OD01	495	S	27	BF	silt	95	0	5	3	11.6	191	12	36	293	287
1	JX-XS-02-OD02	469	S	32	BF	silt	95	5	1	2	3.55	81.75	36	20	358	289
1	JX-XS-02-OD03	469	S	32	C&BF	silt	90	0	0	0	2.65	55.25	49	25	360	295
1	JX-XS-02-OD04	468	E	30	C&BF	silt	20	15	1	1	4.925	95	22	27	356	288
1	JX-XS-02-OD05	470	NE	17	C&BF	silt	95	10	0	0	8.7	78.75	21	30	354	289
1	JX-XS-02-OD06	452	SE	30	C&BF	sand	60	45	0	0	7.675	110.5	16	31	280	370
1	JX-XS-03-ND01	395	E	29	BF	sand	70	5	7	6	9.125	198.75	7	36	60	45
1	JX-XS-03-ND02	390	N	44	C&BF	sand	88	80	1	4	10.85	213.75	12	18	70	162
1	JX-XS-03-ND03	399	SE	36	C&BF	sand	87	11	5	1	10	164	5	35	116	166
1	JX-XS-03-ND04	399	NE	28	C&BF	sand	91	5	4	2	5.525	105	10	20	120	154
1	JX-XS-03-ND05	411	NE	29	C&BF	sand	92	12	3	1	7.425	135.5	9	50	115	159
1	JX-XS-03-ND06	415	S	30	C&BF	sand	97	5	3	3	3.2	176.25	17	66	115	170
1	JX-XS-03-ND07	409	S	30	C&BF	sand	75	23	4	4	4.25	185.5	12	61	165	220
1	JX-XS-03-ND08	451	E	39	C&BF	sand	97	17	3	4	5.05	167	14	60	271	354
1	JX-XS-03-ND09	414	S	19	C&BF	sand	80	5	5	2	16.675	150.25	9	62	110	224
1	JX-XS-03-ND10	417	SW	22	C&BF	sand	85	10	1	0	7.6	151.5	25	13	111	284
1	JX-XS-03-ND11	416	SE	27	C&BF	sand	80	5	3	2	21.4	214.5	16	9	180	308
1	JX-XS-03-ND12	422	NE	32	C&BF	sand	89	5	4	2	5.825	210	7	12	182	310
1	JX-XS-03-ND13	432	E	27	C&BF	silt	98	2	2	0	9.15	99	27	15	185	314
1	JX-XS-03-ND14	433	NE	34	C&BF	silt	98	1.5	3	1	11.675	190.5	10	41	218	340
1	JX-XS-03-ND15	442	E	42	C&BF	silt	82	17	3	1	13.075	145.75	15	50	260	351
1	JX-XS-03-ND16	448	E	35	C&BF	silt	95	20	4	4	4.4	102.25	16	46	270	353
1	JX-XS-03-ND17	449	SE	32	C&BF	silt	98	40	2	0	2.525	76.25	27	42	261	352
1	JX-XS-03-ND18	418	NE	30	C&BF	silt	75	5	5	2	6.125	135.5	8	40	263	350
1	JX-XS-03-OD01	382	S	25	BF	sand	70	0	0	1	24	165	1	13	60	21
1	JX-XS-03-OD02	406	NE	24	C&BF	silt	90	5	0	1	5.65	97.5	15	45	87	169
1	JX-XS-03-OD03	421	NE	10	CF	silt	90	5	0	1	3.25	68.5	31	52	9	192
1	JX-XS-03-OD04	416	S	36	C&BF	sand	87	20	12	2	6.1	208.75	15	60	107	250
1	JX-XS-03-OD05	436	SE	32	C&BF	silt	98	10	1	0	13.45	192.25	15	35	211	338
1	JX-XS-04-ND01	400	NW	33	CF	silt	95	0	1	3	6.65	123.75	15	40	61	154
1	JX-XS-04-ND02	402	W	5	C&BF	silt	89	2	1	0	4.775	58.5	10	42	72	215
1	JX-XS-04-OD01	401	NW	39	C&BF	silt	92	10	1	0	2.175	113.25	20	40	75	192
1	JX-XS-04-OD02	400	NW	38	C&BF	silt	93	16	3	2	6.9	143.75	15	43	77	196
1	ZJ-putuoshan-01-ND01	85	S	28	BF	silt	95	20	2	1	9.95	170.75	8	201	185	93
1	ZJ-putuoshan-01-ND02	81	SW	20	C&BF	silt	90	30	0	1	4.575	118.75	9	197	153	60
1	ZJ-putuoshan-01-ND03	80	SW	20	C&BF	silt	90	28	0	1	5.575	91.75	10	196	153	61
1	ZJ-putuoshan-01-ND04	79	S	32	C&BF	silt	52	85	3	2	4.2	109.25	10	189	152	61
1	ZJ-putuoshan-01-ND05	75	SE	25	C&BF	silt	88	70	0	0	5.675	108.5	10	181	138	79
1	ZJ-putuoshan-01-ND06	75	SE	25	C&BF	silt	90	75	0	1	10.05	143.5	8	182	137	80
1	ZJ-putuoshan-01-ND07	77	SE	25	C&BF	silt	80	45	1	1	9.175	124.25	6	179	136	82
1	ZJ-putuoshan-01-ND08	78	SE	25	C&BF	silt	90	65	0	1	4.825	144.5	9	179	136	83
1	ZJ-putuoshan-01-ND09	76	SE	25	C&BF	silt	90	50	1	1	9.05	148.5	9	183	135	84
1	ZJ-putuoshan-01-ND10	72	SE	24	C&BF	silt	80	82	1	2	13.5	230.5	6	150	127	94
1	ZJ-putuoshan-01-ND11	74	SE	24	C&BF	silt	80	40	2	2	1.95	79.5	18	143	120	97
1	ZJ-putuoshan-01-ND12	73	SE	24	BF	silt	80	40	2	2	10.125	174	10	146	123	98
1	ZJ-putuoshan-01-ND13	75	E	31	BF	silt	90	32	7	0	9.95	152.25	8	180	166	60
1	ZJ-putuoshan-01-ND14	77	E	31	C&BF	silt	91	32	7	0	9.1	146.75	6	185	167	63
1	ZJ-putuoshan-01-ND15	82	SE	29	C&BF	silt	91	55	4	6	11.775	121.5	10	206	246	51
1	ZJ-putuoshan-01-ND16	83	SE	29	C&BF	silt	91	52	6	7	6.075	189.25	5	217	178	35
1	ZJ-putuoshan-01-ND17	90	E	23	BF	silt	91	3	1	1	8.425	166.5	9	219	178	31
1	ZJ-putuoshan-01-ND18	97	SE	25	BF	silt	90	56	3	5	23.75	288.75	3	226	186	17
1	ZJ-putuoshan-02-ND01	89	S	18	BF	silt	80	70	1	4	9.225	145.75	3	174	341	107
1	ZJ-putuoshan-02-ND02	88	S	28	BF	silt	85	5	3	3	4.05	118.25	9	140	342	150
1	ZJ-putuoshan-02-ND03	91	E	25	BF	silt	95	5	6	3	20.175	201.25	10	237	254	46
1	ZJ-putuoshan-02-OD01	66	S	24	BF	silt	80	45	1	4	9.8	151	9	172	342	108
1	ZJ-putuoshan-02-OD02	51	S	38	BF	silt	90	20	4	3	3.76667	161.75	11	77	187	187
1	ZJ-putuoshan-02-OD03	77	S	35	BF	silt	90	10	1	9	3.975	136	12	103	177	177
1	ZJ-putuoshan-02-OD04	88	W	31	BF	silt	75	35	2	6	9.225	224	6	106	204	142
1	ZJ-putuoshan-02-OD05	88	S	31	BF	silt	92	5	0	3	6.9	124	19	112	300	136
1	ZJ-putuoshan-05-ND01	99	N	25	BF	silt	95	5	2	0	7.625	139.5	7	218	20	148
1	ZJ-putuoshan-05-ND02	95	N	23	BF	silt	92	7	4	0	4.225	104.75	11	217	15	149
1	ZJ-putuoshan-05-ND03	88	N	23	BF	silt	90	10	3	0	8.25	102.75	19	220	12	150
1	ZJ-putuoshan-05-ND04	82	N	31	BF	silt	90	10	4	0	7.825	210	5	223	25	151
1	ZJ-putuoshan-05-ND05	83	N	31	BF	silt	90	7	4	0	6.175	230.75	6	219	27	156
1	ZJ-putuoshan-05-ND06	77	N	31	BF	silt	90	8	4	0	13.175	238	10	230	30	156
1	ZJ-putuoshan-05-ND07	77	N	31	BF	silt	92	10	3	0	7.85	194.25	6	233	31	162
1	ZJ-putuoshan-05-ND08	80	N	31	BF	silt	93	30	3	0	14.925	142.75	9	240	26	162
1	ZJ-putuoshan-05-ND09	80	N	31	BF	silt	95	35	3	2	5.95	81.5	12	237	25	163
1	ZJ-putuoshan-06-ND01	97	S	25	BF	silt	91	5	5	2	6.925	122.5	17	196	49	145
1	ZJ-putuoshan-06-ND02	96	SE	25	BF	silt	91	4	5	2	5.975	132.5	16	186	46	146
1	ZJ-putuoshan-06-ND03	100	SE	31	BF	silt	95	5	3	2	8.225	108.25	16	175	44	147
1	ZJ-putuoshan-06-ND04	99	SE	28	BF	silt	70	10	1	1	6.325	107.75	9	170	62	146
1	ZJ-putuoshan-06-ND05	97	SE	31	BF	silt	71	45	0	2	10.875	173.25	9	160	62	147
1	ZJ-putuoshan-06-ND06	97	SE	27	BF	silt	78	25	3	0	9.45	105.5	12	162	66	152
1	ZJ-putuoshan-06-ND07	99	E	34	BF	silt	78	42	3	1	7.625	159.25	10	156	67	154
1	ZJ-putuoshan-06-ND08	104	E	34	BF	silt	82	72	2	2	10.75	146.5	10	167	67	156
1	ZJ-putuoshan-06-ND09	102	E	34	BF	silt	82	62	2	2	3.6	142.25	10	170	68	158
1	ZJ-putuoshan-06-ND10	103	E	25	BF	silt	89	35	2	2	3.8	124.25	13	168	75	160
1	ZJ-putuoshan-06-ND11	103	SE	38	BF	silt	75	45	2	2	2.325	70.25	18	150	76	162
1	ZJ-putuoshan-06-ND12	105	S	33	BF	silt	95	5	4	2	3.675	102.25	27	156	65	164
1	ZJ-putuoshan-06-ND13	104	S	33	BF	silt	94	5	4	2	3.3	45.75	23	163	66	166
1	ZJ-putuoshan-06-ND14	108	S	33	BF	silt	90	5	4	2	2.9	75.5	17	168	67	168
1	ZJ-putuoshan-06-ND15	107	S	34	BF	silt	85	5	1	1	7.975	109	9	172	62	170
1	ZJ-putuoshan-06-ND16	109	S	35	BF	silt	98	5	5	2	7.525	119.25	13	175	61	185
1	ZJ-putuoshan-06-ND17	11	S	6	BF	silt	90	25	4	0	10.975	159.5	7	186	20	190
1	ZJ-putuoshan-06-ND18	107	E	15	BF	silt	90	85	2	2	14.825	171.75	10	231	20	192
1	ZJ-putuoshan-06-ND19	104	E	15	BF	silt	65	80	3	2	10.4	172.75	2	227	19	225
1	ZJ-putuoshan-06-ND20	104	E	15	BF	silt	20	85	3	2	4.075	115.25	8	225	18	227
1	ZJ-putuoshan-06-ND21	92	W	19	BF	silt	95	30	1	0	7.15	128	13	174	22	175
1	ZJ-putuoshan-06-ND22	106	SW	14	BF	silt	95	15	1	0	2.05	101.75	10	242	48	183
1	ZJ-putuoshan-06-ND23	104	NE	16	BF	silt	95	3	4	2	7.05	158	10	251	13	200
1	ZJ-putuoshan-06-ND24	104	NE	15	BF	silt	95	3	4	2	9.725	124.5	16	253	14	202
1	ZJ-putuoshan-06-ND25	107	NE	15	BF	silt	95	3	4	2	6.725	121	18	260	12	203
1	ZJ-putuoshan-06-ND26	105	NE	15	BF	silt	85	45	2	1	6.175	130.25	11	263	25	203
1	ZJ-putuoshan-06-ND27	90	N	26	BF	silt	98	10	2	0	2.925	98.5	15	220	100	239
1	ZJ-putuoshan-06-ND28	86	N	32	BF	sand	90	25	3	2	3.65	119	9	221	101	242
1	ZJ-putuoshan-06-ND29	85	N	32	BF	sand	90	25	3	2	4.5	127.5	21	220	102	240
1	ZJ-putuoshan-06-ND30	86	N	32	BF	sand	90	25	3	2	4.15	141.25	9	223	103	241
1	ZJ-putuoshan-06-ND31	84	N	32	BF	silt	92	50	3	2	10.975	147.75	15	225	3	242
1	ZJ-putuoshan-06-ND32	94	NE	35	BF	sand	80	45	2	1	7.8	133.25	11	236	37	284
1	ZJ-putuoshan-06-ND33	93	E	35	BF	sand	80	45	2	1	4.775	131.75	11	235	35	285
1	ZJ-putuoshan-06-ND34	92	E	35	BF	silt	80	60	2	1	5.275	161	6	233	30	286
1	ZJ-putuoshan-06-ND35	89	NE	24	BF	silt	92	5	5	2	8.375	83.25	13	230	27	290
1	ZJ-putuoshan-06-ND36	89	NE	24	BF	silt	92	5	5	2	8.375	83.25	13	231	22	290
1	ZJ-putuoshan-06-ND37	73	W	23	C&BF	silt	75	80	0	2	3.025	113	10	178	46	212
1	ZJ-putuoshan-06-ND38	67	NE	27	C&BF	silt	90	65	2	1	7.275	181.75	4	159	52	213
1	ZJ-putuoshan-06-ND39	69	NW	27	BF	silt	90	5	0	2	5.175	105.475	11	162	46	212
1	ZJ-putuoshan-06-ND40	72	NW	27	BF	silt	90	5	0	2	11.4	270.5	11	159	40	215
1	ZJ-putuoshan-06-ND41	76	N	20	BF	silt	92	50	2	2	4.875	113.75	2	162	53	210
1	ZJ-putuoshan-06-ND42	76	SW	16	BF	silt	70	15	2	1	8.075	113.5	8	256	28	100
1	ZJ-putuoshan-06-ND43	76	SW	24	BF	silt	70	5	2	1	8.375	132.25	16	260	28	101
1	ZJ-putuoshan-06-ND44	80	SW	24	BF	silt	80	5	2	1	8.375	132.25	10	263	28	100
1	ZJ-putuoshan-06-ND45	77	S	33	BF	sand	85	5	3	1	5.3	77.75	8	266	35	101
1	ZJ-putuoshan-06-ND46	78	S	33	BF	sand	85	5	3	1	4.175	118.25	8	270	36	102
1	ZJ-putuoshan-06-ND47	79	SE	33	BF	sand	80	5	3	1	10.25	198.25	7	280	36	93
1	ZJ-putuoshan-06-ND48	79	S	33	BF	sand	80	5	3	1	11.025	145.25	7	277	34	92
1	ZJ-putuoshan-06-ND49	79	S	33	BF	sand	80	5	3	1	11.025	145.25	7	280	33	90
1	ZJ-putuoshan-06-ND50	79	S	33	BF	sand	80	6	3	1	9.375	141.5	5	260	34	91
1	ZJ-putuoshan-06-ND51	78	S	33	BF	sand	80	6	3	1	9.725	184.5	4	263	35	92
1	ZJ-putuoshan-06-ND52	77	S	33	BF	sand	80	6	3	1	9.725	182.5	5	262	33	93
1	ZJ-putuoshan-06-ND53	78	S	33	BF	sand	85	5	3	1	9.3	141.5	10	270	34	92
1	ZJ-putuoshan-06-ND54	73	S	33	BF	sand	75	10	3	1	19.325	170	5	267	87	90
1	ZJ-putuoshan-06-ND55	72	SW	38	BF	silt	75	60	3	2	26.95	274	6	296	90	85
1	ZJ-putuoshan-06-ND56	73	SW	38	BF	silt	75	60	3	2	22	247.25	6	290	92	86
1	ZJ-putuoshan-06-ND57	79	SW	22	C&BF	silt	90	30	0	2	6.6	133.5	9	236	112	60
1	ZJ-putuoshan-06-ND58	81	S	22	C&BF	silt	90	30	0	2	4.825	55	27	232	111	61
1	ZJ-putuoshan-06-ND59	79	S	22	C&BF	silt	90	30	0	2	5.6	164.25	8	230	112	62
1	ZJ-putuoshan-06-ND60	79	SW	24	C&BF	silt	90	25	0	2	3	164.5	20	229	109	61
1	ZJ-putuoshan-06-ND61	83	SE	31	BF	silt	90	10	0	3	4.15	92	13	204	115	62
1	ZJ-putuoshan-06-ND62	85	SE	31	BF	silt	90	10	0	3	8.525	174.5	4	210	115	48
1	ZJ-putuoshan-06-ND63	82	SE	31	BF	silt	90	10	0	3	7.5	134.75	9	205	114	49
1	ZJ-putuoshan-06-OD01	91	S	30	BF	silt	82	42	2	2	6.8	238.75	2	196	24	145
1	ZJ-putuoshan-06-OD02	90	SE	31	BF	silt	71	45	0	2	8.075	168	4	153	66	170
1	ZJ-putuoshan-06-OD03	96	SE	27	BF	silt	78	42	3	0	7.025	126	15	150	67	168
1	ZJ-putuoshan-06-OD04	102	E	33	BF	silt	90	10	2	2	2.8	174.5	7	165	67	172
1	ZJ-putuoshan-06-OD05	97	SW	25	BF	silt	95	5	2	1	6.75	122.25	11	205	33	179
1	ZJ-putuoshan-06-OD06	100	SW	22	BF	silt	80	20	2	0	5.075	130.75	22	215	37	182
1	ZJ-putuoshan-06-OD07	91	NW	26	BF	silt	80	45	2	1	3.65	64	12	210	100	240
1	ZJ-putuoshan-06-OD08	92	NE	35	BF	sand	75	20	2	1	4.775	131.75	12	236	32	284
1	ZJ-putuoshan-06-OD09	80	SW	16	BF	silt	75	20	2	1	9.575	147	12	270	56	100
1	ZJ-putuoshan-06-OD10	82	SE	22	BF	silt	90	10	0	3	5.35	168.5	6	200	130	48
1	ZJ-putuoshan-07-ND01	102	W	30	BF	silt	60	25	2	0	6.475	213	7	161	4	58
1	ZJ-putuoshan-07-ND02	110	W	30	BF	silt	70	70	1	0	7.45	236.25	4	160	8	59
1	ZJ-putuoshan-07-ND03	105	W	30	BF	silt	70	70	1	0	7.45	236.25	4	168	8	62
1	ZJ-putuoshan-07-ND04	99	W	30	BF	silt	90	80	4	2	3.4	138.75	6	167	15	55
1	ZJ-putuoshan-07-ND05	93	W	30	BF	silt	90	80	4	2	8.225	213.25	6	180	16	96
1	ZJ-putuoshan-07-ND06	99	W	25	BF	silt	85	55	3	2	9.4	173.75	3	182	30	97
1	ZJ-putuoshan-07-ND07	112	W	27	BF	silt	70	25	2	1	4.975	181.75	10	182	78	95
1	ZJ-putuoshan-07-ND08	110	E	22	BF	silt	85	35	6	2	7.15	231.25	9	178	46	178
1	ZJ-putuoshan-07-ND09	104	SE	27	BF	silt	85	50	0	0	3.9	210.5	9	177	47	177
1	ZJ-putuoshan-07-ND10	104	SE	27	BF	silt	85	60	0	2	8.075	155.25	9	178	47	179
1	ZJ-putuoshan-07-ND11	105	S	27	BF	silt	80	45	0	2	8.075	155.25	11	180	49	186
1	ZJ-putuoshan-07-ND12	106	S	27	BF	silt	80	45	0	2	9.875	101.25	9	182	50	188
1	ZJ-putuoshan-07-ND13	106	S	27	BF	silt	90	40	3	1	8.2	124.25	14	190	46	196
1	ZJ-putuoshan-07-ND14	106	S	31	BF	silt	85	40	1	0	8.575	92.25	10	193	47	199
1	ZJ-putuoshan-07-ND15	105	SW	32	BF	silt	70	10	5	3	10.475	168.5	11	193	47	200
1	ZJ-putuoshan-07-ND16	107	SW	32	BF	silt	85	45	5	3	12.1	217	3	198	49	201
1	ZJ-putuoshan-07-ND17	103	SW	32	BF	silt	70	45	6	3	3.225	128.25	8	201	25	140
1	ZJ-putuoshan-07-ND18	158	SW	30	BF	silt	95	65	4	0	2.8	92.5	13	279	22	247
1	ZJ-putuoshan-07-ND19	171	SW	32	BF	silt	50	35	6	1	23.7	196.25	2	383	34	288
1	ZJ-putuoshan-07-ND20	176	SW	32	BF	silt	75	25	2	0	12.55	194.75	3	393	38	290
1	ZJ-putuoshan-07-ND21	177	SW	32	BF	silt	75	25	4	0	6.3	141.25	13	394	40	291
1	ZJ-putuoshan-07-ND22	180	SW	25	BF	silt	75	25	2	0	14.225	245.5	3	399	41	293
1	ZJ-putuoshan-07-ND23	180	SW	25	BF	silt	75	25	4	0	9.875	243	2	393	41	295
1	ZJ-putuoshan-07-ND24	181	SW	25	BF	silt	75	25	4	0	5.3	286.5	12	394	42	291
1	ZJ-putuoshan-07-ND25	182	W	27	BF	silt	95	5	8	2	3.75	110	18	405	83	295
1	ZJ-putuoshan-07-ND26	185	W	27	BF	silt	92	35	8	2	6.925	193	7	410	85	291
1	ZJ-putuoshan-07-ND27	188	W	27	BF	silt	92	35	4	1	16.175	98.25	14	419	88	295
1	ZJ-putuoshan-07-ND28	198	E	25	BF	silt	80	85	3	0	10.725	198.75	4	456	95	307
1	ZJ-putuoshan-07-ND29	190	E	26	BF	silt	60	85	1	1	7.85	107.5	10	460	97	308
1	ZJ-putuoshan-07-ND30	187	E	26	BF	silt	80	75	1	1	7.975	68.75	15	464	100	309
1	ZJ-putuoshan-07-ND31	145	N	31	BF	silt	90	5	2	1	2.525	104.75	14	557	59	415
1	ZJ-putuoshan-07-ND32	146	N	31	BF	silt	80	10	2	1	10	130.75	7	559	61	417
1	ZJ-putuoshan-07-ND33	135	NW	22	BF	silt	95	5	0	0	11.25	191.75	4	524	17	337
1	ZJ-putuoshan-07-ND34	141	NW	35	BF	silt	85	20	0	0	7.25	137	7	520	6	332
1	ZJ-putuoshan-07-ND35	138	NW	36	BF	silt	90	5	2	0	7.85	137.25	7	518	3	336
1	ZJ-putuoshan-07-OD01	104	W	28	BF	silt	90	40	2	0	6.35	145.25	9	179	35	119
1	ZJ-putuoshan-07-OD02	111	W	29	BF	silt	75	75	0	0	7.575	120.5	8	182	56	167
1	ZJ-putuoshan-07-OD03	109	E	22	BF	silt	80	25	4	2	12.4	211.75	5	166	55	168
1	ZJ-putuoshan-07-OD04	105	E	20	BF	silt	80	45	4	2	13.025	170.5	12	167	54	169
1	ZJ-putuoshan-07-OD05	105	SW	29	BF	silt	85	55	4	2	7.45	125.5	9	181	46	196
1	ZJ-putuoshan-07-OD06	106	S	35	BF	silt	70	70	1	0	11.675	183.75	9	195	47	199
1	ZJ-putuoshan-07-OD07	106	SW	32	BF	silt	85	45	5	3	12.1	236.75	9	201	49	200
1	ZJ-putuoshan-07-OD08	161	SW	27	BF	silt	85	65	4	0	6.5	191.75	9	279	22	145
1	ZJ-putuoshan-07-OD09	191	W	25	BF	silt	85	50	4	1	7.05	186	13	420	85	295
1	ZJ-putuoshan-07-OD10	190	E	26	BF	silt	60	85	1	1	5.475	94.5	9	460	100	307
1	ZJ-putuoshan-07-OD11	185	E	23	BF	silt	70	80	0	0	5.4	96.5	10	464	101	308
1	ZJ-putuoshan-07-OD12	146	NW	32	BF	silt	90	8	1	0	6.4	129.25	11	520	14	356
1	ZJ-putuoshan-08-ND01	152	SE	27	BF	silt	85	5	5	0	10.75	177.75	8	547	17	360
1	ZJ-putuoshan-08-ND02	167	SE	36	BF	silt	75	3	1	1	2.85	6.95	10	559	57	320
1	ZJ-putuoshan-08-ND03	170	SE	28	BF	silt	90	10	6	1	6.95	97.75	16	584	11	277
1	ZJ-putuoshan-08-ND04	95	W	35	BF	silt	80	95	1	1	5.9	110.25	8	594	137	253
1	ZJ-putuoshan-08-ND05	90	W	34	BF	silt	65	90	1	1	10.35	192.75	8	598	142	235
1	ZJ-putuoshan-08-ND06	90	W	34	BF	silt	65	90	1	1	10.35	192.75	8	605	141	238
1	ZJ-putuoshan-08-ND07	115	E	29	BF	silt	80	65	2	0	8.225	76	17	607	150	185
1	ZJ-putuoshan-08-ND08	199	E	18	BF	silt	65	65	3	0	8	152.5	5	605	151	180
1	ZJ-putuoshan-08-ND09	195	E	40	BF	silt	65	50	4	1	6.5	105.75	13	607	152	170
1	ZJ-putuoshan-08-ND10	166	E	46	BF	silt	80	50	5	5	10.05	153.25	6	610	216	133
1	ZJ-putuoshan-08-ND11	121	E	32	BF	silt	70	40	7	4	7.2	154.5	6	529	300	85
1	ZJ-putuoshan-08-ND12	121	E	32	BF	silt	70	40	7	4	6.775	187.75	8	525	302	87
1	ZJ-putuoshan-08-ND13	115	E	33	BF	silt	75	15	9	4	6.475	145	13	520	305	89
1	ZJ-putuoshan-08-ND14	109	E	35	BF	silt	75	5	2	2	10.95	186.75	6	512	320	97
1	ZJ-putuoshan-08-ND15	85	E	28	C&BF	silt	92	5	4	3	15.15	209.25	10	438	360	127
1	ZJ-putuoshan-08-ND16	84	E	28	C&BF	silt	90	5	4	3	13.775	186	5	440	362	133
1	ZJ-putuoshan-08-ND17	84	E	28	C&BF	silt	90	5	4	3	16.05	185	12	441	361	134
1	ZJ-putuoshan-08-OD01	152	SE	27	BF	silt	85	5	5	0	10.125	166.25	12	546	18	362
1	ZJ-putuoshan-08-OD02	205	E	15	BF	silt	85	70	2	0	4.975	109	19	601	150	180
1	ZJ-putuoshan-08-OD03	204	E	29	BF	silt	75	85	2	0	2.85	74.25	17	598	151	182
1	ZJ-putuoshan-08-OD04	203	E	29	BF	silt	75	45	3	0	6.2	109.75	13	605	152	185
1	ZJ-putuoshan-08-OD05	204	E	29	BF	silt	75	45	3	0	3.675	88.5	13	607	151	183
1	ZJ-putuoshan-08-OD06	153	E	38	BF	silt	80	30	7	3	8.675	180.5	9	602	246	100
1	ZJ-putuoshan-08-OD07	67	W	20	BF	silt	75	20	6	1	22.775	148.5	8	428	430	121
1	ZJ-putuoshan-08-OD08	68	W	20	BF	silt	80	45	6	1	14.1	265.75	3	430	431	120
1	ZJ-putuoshan-09-ND01	76	NW	28	BF	silt	92	5	4	1	3.1	49.5	11	203	56	30
1	ZJ-putuoshan-09-ND02	76	NW	39	BF	silt	92	10	2	1	10.525	160.25	11	220	54	31
1	ZJ-putuoshan-09-ND03	76	NW	28	BF	silt	75	30	2	1	6.5	81.5	10	219	53	32
1	ZJ-putuoshan-09-ND04	76	NW	28	BF	silt	75	35	2	1	8.15	175	4	220	53	33
1	ZJ-putuoshan-09-ND05	77	NW	31	BF	silt	92	15	2	1	13.225	98	13	221	54	30
1	ZJ-putuoshan-09-ND06	78	NW	32	BF	silt	90	5	3	3	7.275	130.25	6	225	55	31
1	ZJ-putuoshan-09-ND07	79	NW	25	BF	silt	80	25	5	5	6.225	121.5	8	226	55	30
1	ZJ-putuoshan-09-ND08	78	NW	25	BF	silt	80	25	5	2	7.7	160.25	9	218	56	31
1	ZJ-putuoshan-09-ND09	78	NW	34	BF	silt	90	5	4	3	9.825	94	18	192	55	35
1	ZJ-putuoshan-09-ND10	67	N	33	BF	silt	90	15	5	3	7.375	201.5	3	164	70	70
1	ZJ-putuoshan-09-ND11	65	N	33	BF	silt	80	55	5	3	11	140.5	10	153	75	75
1	ZJ-putuoshan-09-ND12	63	N	33	BF	silt	80	55	3	1	7.1	80.25	12	151	88	88
1	ZJ-putuoshan-09-ND13	66	NW	32	BF	silt	92	15	4	1	6.625	138.5	11	139	81	81
1	ZJ-putuoshan-09-ND14	64	NW	32	BF	silt	80	15	4	1	5.15	126.5	13	140	82	82
1	ZJ-putuoshan-09-ND15	65	NW	32	BF	silt	85	15	4	1	6.725	104.25	10	142	83	83
1	ZJ-putuoshan-09-ND16	64	W	33	BF	silt	90	35	4	2	10.275	165.25	12	133	89	89
1	ZJ-putuoshan-09-ND17	60	W	33	BF	silt	90	10	4	2	8.6	201.5	9	134	123	123
1	ZJ-putuoshan-09-ND18	69	W	35	BF	silt	90	5	2	3	2.975	171.25	11	151	182	182
1	ZJ-putuoshan-09-ND19	70	NW	31	BF	silt	85	35	2	1	4	145	6	169	230	185
1	ZJ-putuoshan-09-ND20	70	NW	32	BF	silt	85	35	2	1	4.6	101.75	8	170	232	195
1	ZJ-putuoshan-09-ND21	76	NW	32	BF	silt	85	10	2	2	3.1	153	8	165	235	199
1	ZJ-putuoshan-09-ND22	79	NW	32	BF	silt	80	5	4	4	9.8	157.75	14	168	234	202
1	ZJ-putuoshan-09-ND23	81	NW	32	BF	silt	85	5	7	4	6.9	191.5	14	162	240	205
1	ZJ-putuoshan-09-ND24	82	NW	32	BF	silt	85	5	7	4	6.9	231.75	8	168	241	210
1	ZJ-putuoshan-09-ND25	83	NW	32	BF	silt	85	3	7	4	7.6	180	14	162	242	195
1	ZJ-putuoshan-09-ND26	85	NW	32	BF	silt	85	3	5	2	8.825	85.25	10	160	242	199
1	ZJ-putuoshan-09-ND27	85	NW	32	BF	silt	85	5	5	2	13.35	188.75	11	170	245	202
1	ZJ-putuoshan-09-ND28	86	NW	32	BF	silt	90	3	3	1	6.25	140.5	15	171	248	215
1	ZJ-putuoshan-09-ND29	89	NW	32	BF	silt	85	3	4	2	8.55	97.5	14	169	251	213
1	ZJ-putuoshan-09-ND30	90	NW	32	BF	silt	85	3	4	2	10.825	215.25	9	173	254	210
1	ZJ-putuoshan-09-ND31	92	NW	28	BF	silt	90	5	3	2	8.525	253.25	8	172	257	199
1	ZJ-putuoshan-09-ND32	92	NW	28	BF	silt	90	5	3	2	23.275	188	6	170	260	202
1	ZJ-putuoshan-09-ND33	94	NW	39	BF	silt	92	3	7	5	11.675	153	11	180	263	215
1	ZJ-putuoshan-09-ND34	95	NW	39	BF	silt	92	10	3	2	10.025	161.5	11	182	266	213
1	ZJ-putuoshan-09-ND35	96	N	39	BF	silt	92	10	3	2	10.4	131.75	5	185	269	220
1	ZJ-putuoshan-09-ND36	91	N	39	BF	silt	85	15	11	5	14.025	182	5	192	272	225
1	ZJ-putuoshan-09-ND37	101	N	39	BF	silt	90	3	1	2	5.1	134.5	7	199	275	223
1	ZJ-putuoshan-09-ND38	104	N	38	BF	silt	80	3	2	1	5.675	105.5	19	200	278	234
1	ZJ-putuoshan-09-ND39	103	N	36	BF	silt	95	3	4	3	11.4	119	14	202	281	235
1	ZJ-putuoshan-09-ND40	127	NW	7	BF	silt	70	30	2	1	4.175	155.5	7	280	220	225
1	ZJ-putuoshan-09-ND41	109	NW	47	BF	silt	85	3	3	2	7.025	121.25	11	285	270	205
1	ZJ-putuoshan-09-ND42	109	NW	31	BF	silt	85	5	3	2	10	175.25	8	288	272	216
1	ZJ-putuoshan-09-ND43	106	NW	31	BF	silt	85	3	3	1	6.875	182.25	6	289	275	217
1	ZJ-putuoshan-09-ND44	85	NW	30	BF	silt	88	10	2	0	5.65	108.5	6	276	265	218
1	ZJ-putuoshan-09-ND45	81	NW	30	BF	silt	90	5	2	0	9.025	187.5	10	273	264	150
1	ZJ-putuoshan-09-ND46	78	N	32	BF	silt	88	5	2	0	8.525	234.75	6	270	263	152
1	ZJ-putuoshan-09-ND47	78	N	32	BF	silt	88	5	2	0	8.55	184.75	5	271	262	151
1	ZJ-putuoshan-09-ND48	75	N	24	BF	silt	65	55	3	2	9.95	222.5	2	263	244	143
1	ZJ-putuoshan-09-ND49	74	N	24	BF	silt	65	10	5	2	8.575	88.25	16	264	242	142
1	ZJ-putuoshan-09-ND50	66	NE	29	BF	silt	65	30	3	2	5.325	122.75	10	255	180	80
1	ZJ-putuoshan-09-ND51	63	NE	28	BF	silt	75	15	3	3	7.2	111.75	14	250	188	88
1	ZJ-putuoshan-09-ND52	63	NE	28	BF	silt	80	15	4	3	10.8	213.25	5	247	185	85
1	ZJ-putuoshan-09-ND53	62	NE	21	BF	silt	75	5	3	2	9.65	218.25	2	250	177	65
1	ZJ-putuoshan-09-ND54	62	NE	21	BF	silt	75	10	3	0	6.375	159.25	5	240	172	51
1	ZJ-putuoshan-09-ND55	61	NE	21	BF	silt	75	10	3	0	8.35	179.25	6	240	170	50
1	ZJ-putuoshan-09-ND56	61	NE	21	BF	silt	78	55	2	1	21.8333	200.667	6	234	165	55
1	ZJ-putuoshan-09-ND57	61	NE	21	BF	silt	65	55	2	1	11.875	146	5	235	160	203
1	ZJ-putuoshan-09-ND58	55	W	43	BF	silt	65	45	0	0	13.2	256	4	208	141	25
1	ZJ-putuoshan-09-ND59	55	W	43	BF	silt	70	50	3	1	5.225	182.75	0	197	139	19
1	ZJ-putuoshan-09-ND60	55	W	47	CF	silt	70	90	6	3	8.625	150.25	14	115	35	94
1	ZJ-putuoshan-09-ND61	56	W	33	CF	silt	75	95	6	2	14.1	274.25	6	128	37	95
1	ZJ-putuoshan-09-ND62	49	W	36	CF	silt	95	95	13	4	11.275	156.5	10	107	38	133
1	ZJ-putuoshan-09-ND63	46	W	32	CF	silt	95	75	11	3	20.075	338.25	2	100	39	134
1	ZJ-putuoshan-09-ND64	46	W	32	CF	silt	95	75	11	3	20.075	335.25	1	97	41	130
1	ZJ-putuoshan-09-ND65	45	W	32	CF	silt	95	65	10	3	4.775	229.25	5	93	41	135
1	ZJ-putuoshan-09-ND66	235	W	36	CF	silt	80	95	10	3	4.95	188.25	9	98	42	136
1	ZJ-putuoshan-09-0D01	72	NW	37	BF	silt	95	40	3	3	3.725	127.5	3	177	55	30
1	ZJ-putuoshan-09-0D02	70	N	33	BF	silt	70	10	5	2	9.625	213.75	6	172	125	31
1	ZJ-putuoshan-09-0D03	66	N	33	BF	silt	80	20	5	3	13.15	143	12	156	123	33
1	ZJ-putuoshan-09-0D04	65	N	33	BF	silt	50	25	2	0	8.525	156.5	10	140	125	30
1	ZJ-putuoshan-09-0D05	63	W	28	BF	silt	85	35	3	1	9.375	142.5	10	139	123	73
1	ZJ-putuoshan-09-0D06	62	W	45	BF	silt	85	45	5	3	6.15	131.75	10	127	120	89
1	ZJ-putuoshan-09-0D07	65	W	35	BF	silt	90	35	4	2	4.85	123	11	133	110	110
1	ZJ-putuoshan-09-0D08	68	W	30	BF	silt	90	5	2	3	5.975	159.75	12	137	115	115
1	ZJ-putuoshan-09-0D09	72	W	31	BF	silt	85	35	2	1	10.275	156	22	157	229	131
1	ZJ-putuoshan-09-0D10	73	NW	39	BF	silt	85	10	2	2	6.625	129.25	10	164	230	132
1	ZJ-putuoshan-09-0D11	125	NW	22	BF	silt	88	20	2	1	10.7	167	10	264	220	220
1	ZJ-putuoshan-09-0D12	128	NW	7	BF	silt	70	40	4	2	10.65	170.25	8	287	221	225
1	ZJ-putuoshan-09-0D13	129	NW	12	BF	silt	80	55	3	2	7.125	94	10	291	222	223
1	ZJ-putuoshan-09-0D14	119	NW	31	BF	silt	75	45	2	1	17.475	155.5	5	299	270	225
1	ZJ-putuoshan-09-0D15	111	NW	47	BF	silt	85	3	3	2	8.875	94	9	293	272	223
1	ZJ-putuoshan-09-0D16	79	NW	26	BF	silt	92	5	1	0	7.55	162	7	270	240	88
1	ZJ-putuoshan-09-0D17	62	NE	28	BF	silt	75	15	3	3	6.15	92.25	11	250	143	65
1	ZJ-putuoshan-09-0D18	58	W	33	CF	silt	40	95	4	2	6.525	244	3	98	32	69
1	ZJ-putuoshan-09-0D19	45	W	32	CF	silt	95	75	10	3	11.2	262.5	5	92	40	134
1	ZJ-putuoshan-09-0D20	205	W	36	CF	silt	80	95	10	3	6.625	127.25	9	91	43	130
1	ZJ-putuoshan-10-ND01	70	N	14	BF	silt	80	55	3	1	3.5	197.75	6	132	200	95
1	ZJ-putuoshan-10-ND02	74	N	14	BF	silt	80	45	3	2	8.775	146.5	8	137	198	105
1	ZJ-putuoshan-10-ND03	74	N	14	BF	silt	88	45	3	2	11.2	128.5	8	136	197	110
1	ZJ-putuoshan-10-ND04	80	N	26	BF	silt	92	65	0	1	4.05	100.5	16	159	190	112
1	ZJ-putuoshan-10-ND05	81	N	26	BF	silt	85	55	4	3	5.75	107.75	13	181	185	120
1	ZJ-putuoshan-10-ND06	81	N	26	BF	silt	85	35	4	3	5.95	139.75	10	182	180	132
1	ZJ-putuoshan-10-ND07	107	N	24	BF	silt	85	35	4	2	6.35	127.25	7	183	170	145
1	ZJ-putuoshan-10-ND08	100	N	24	BF	silt	85	35	4	2	6.65	137.5	11	189	175	150
1	ZJ-putuoshan-10-ND09	99	N	24	BF	silt	90	3	4	2	7.225	182.25	10	190	170	152
1	ZJ-putuoshan-10-ND10	94	N	27	BF	silt	95	10	5	1	9.925	106.25	7	195	162	155
1	ZJ-putuoshan-10-ND11	95	N	25	BF	silt	88	10	2	3	8.575	144.75	10	198	162	162
1	ZJ-putuoshan-10-ND12	95	N	25	BF	silt	88	10	2	3	5.375	118.25	8	199	165	163
1	ZJ-putuoshan-10-ND13	92	N	25	BF	silt	90	25	2	2	9.3	190.25	8	199	162	175
1	ZJ-putuoshan-10-ND14	93	N	25	BF	silt	92	20	4	3	4.65	139	6	210	160	201
1	ZJ-putuoshan-10-ND15	95	N	23	BF	silt	90	35	3	2	2.4	78.75	19	219	175	202
1	ZJ-putuoshan-10-ND16	91	N	23	BF	silt	90	20	3	2	3.325	4.4	22	219	177	207
1	ZJ-putuoshan-10-ND17	92	N	23	BF	silt	75	30	3	2	4.4	119.25	7	221	150	210
1	ZJ-putuoshan-10-ND18	98	E	27	BF	silt	80	45	3	2	6.15	141	13	221	180	226
1	ZJ-putuoshan-10-ND19	94	E	19	BF	silt	78	70	3	2	6.2	169	6	227	183	230
1	ZJ-putuoshan-10-ND20	98	E	18	BF	silt	90	15	3	2	8.875	127	9	231	180	233
1	ZJ-putuoshan-10-ND21	100	E	22	BF	silt	78	30	4	0	9.3	135.75	11	24	179	250
1	ZJ-putuoshan-10-ND22	97	E	29	BF	silt	80	3	3	3	6.35	93	24	258	179	258
1	ZJ-putuoshan-10-ND23	91	E	36	BF	silt	70	3	3	3	6.45	137.5	11	254	227	299
1	ZJ-putuoshan-10-ND24	89	E	33	BF	silt	65	3	3	3	3.95	172.5	6	253	228	305
1	ZJ-putuoshan-10-ND25	87	E	33	BF	silt	70	3	3	3	10.175	172.5	9	254	229	306
1	ZJ-putuoshan-10-ND26	87	E	33	BF	silt	70	3	3	3	8.225	180.75	8	255	230	318
1	ZJ-putuoshan-10-ND27	87	E	35	BF	silt	70	5	3	2	7.75	129.5	16	251	231	320
1	ZJ-putuoshan-10-ND28	83	E	35	CF	silt	65	15	5	6	8.475	153	10	252	240	334
1	ZJ-putuoshan-10-ND29	83	E	35	BF	silt	55	10	6	2	6.7	97.75	14	269	245	336
1	ZJ-putuoshan-10-ND30	85	E	31	BF	silt	60	10	3	2	8.55	144.75	5	285	246	339
1	ZJ-putuoshan-10-ND31	83	E	36	BF	silt	78	40	3	1	11.2	172	8	288	226	340
1	ZJ-putuoshan-10-ND32	83	S	36	BF	silt	78	65	3	1	6.725	163	8	293	228	342
1	ZJ-putuoshan-10-ND33	85	N	25	BF	silt	82	3	4	1	4.425	146	10	332	219	342
1	ZJ-putuoshan-10-ND34	89	N	26	BF	silt	72	5	2	1	8.325	171.25	8	336	220	342
1	ZJ-putuoshan-10-ND35	106	W	14	BF	silt	82	45	2	1	8.8	122.25	8	337	178	300
1	ZJ-putuoshan-10-ND36	106	W	14	BF	silt	82	10	2	1	6.275	151.25	12	339	170	303
1	ZJ-putuoshan-10-ND37	104	E	22	BF	silt	78	25	3	3	8.4	93.5	12	312	180	280
1	ZJ-putuoshan-10-ND38	107	N	23	BF	silt	80	5	2	1	5	152.75	11	309	178	282
1	ZJ-putuoshan-10-ND39	102	E	28	BF	silt	80	3	1	0	5.475	108	18	277	154	246
1	ZJ-putuoshan-10-ND40	103	E	28	BF	silt	80	60	2	0	3.825	170.5	8	266	146	234
1	ZJ-putuoshan-10-ND41	102	E	28	BF	silt	88	70	1	1	7.025	132	8	263	144	223
1	ZJ-putuoshan-10-ND42	102	E	28	BF	silt	75	60	4	2	7.15	132	8	260	145	165
1	ZJ-putuoshan-10-ND43	102	NE	34	BF	silt	80	55	3	1	6.15	181.75	10	259	143	163
1	ZJ-putuoshan-10-ND44	82	NW	35	BF	silt	80	35	3	2	6.35	194.25	7	220	127	147
1	ZJ-putuoshan-10-ND45	86	NW	35	BF	silt	85	40	3	1	8.375	155.5	8	226	125	145
1	ZJ-putuoshan-10-ND46	88	NE	22	BF	silt	80	65	1	0	5.075	149	12	219	126	146
1	ZJ-putuoshan-10-ND47	104	E	36	BF	silt	95	5	1	0	5	133	13	276	174	194
1	ZJ-putuoshan-10-ND48	103	E	30	BF	silt	90	55	0	1	7.175	156	8	311	180	200
1	ZJ-putuoshan-10-ND49	102	SE	31	BF	silt	75	5	3	1	10.15	173	17	318	182	202
1	ZJ-putuoshan-10-ND50	102	SE	34	BF	silt	75	5	5	2	9.975	127.5	12	283	183	203
1	ZJ-putuoshan-10-ND51	108	SE	28	BF	silt	85	10	2	0	6.425	88.5	13	285	181	201
1	ZJ-putuoshan-10-ND52	113	SE	28	BF	silt	85	10	2	0	6.925	75	14	286	192	212
1	ZJ-putuoshan-10-ND53	112	S	32	BF	silt	75	5	1	1	10.35	112.75	9	289	187	207
1	ZJ-putuoshan-10-ND54	97	S	36	BF	silt	75	3	3	1	7.175	163.25	5	262	170	260
1	ZJ-putuoshan-10-ND55	84	S	28	BF	silt	75	3	1	2	7.475	196.75	3	247	161	262
1	ZJ-putuoshan-10-ND56	42	SE	34	BF	silt	85	15	1	0	6.725	130	6	143	45	159
1	ZJ-putuoshan-10-ND57	41	SE	32	BF	silt	65	10	1	0	4.7	170.75	10	151	47	162
1	ZJ-putuoshan-10-OD01	70	N	14	BF	silt	80	55	3	1	3.5	197.75	4	133	200	95
1	ZJ-putuoshan-10-OD02	80	NW	27	BF	silt	90	40	0	1	5.65	133.75	14	152	192	101
1	ZJ-putuoshan-10-OD03	108	N	24	BF	silt	85	35	4	2	4.575	147.25	6	185	172	163
1	ZJ-putuoshan-10-OD04	94	N	27	BF	silt	95	10	5	1	3.4	145.25	7	194	175	175
1	ZJ-putuoshan-10-OD05	92	N	25	BF	silt	85	15	1	2	10.975	193.5	3	206	162	201
1	ZJ-putuoshan-10-OD06	95	N	17	BF	silt	85	10	3	1	7.85	155.5	9	219	170	210
1	ZJ-putuoshan-10-OD07	84	E	35	CF	silt	78	15	6	3	10.3	185.75	7	250	228	320
1	ZJ-putuoshan-10-OD08	86	E	31	BF	silt	60	10	3	3	8.85	172.75	8	288	228	336
1	ZJ-putuoshan-10-OD09	91	W	26	BF	silt	65	25	3	0	8.8	146.5	8	339	217	342
1	ZJ-putuoshan-10-OD10	103	W	14	BF	silt	85	30	5	0	20.25	134.75	8	357	211	300
1	ZJ-putuoshan-10-OD11	104	W	14	BF	silt	78	60	2	2	8.05	217.5	5	350	212	303
1	ZJ-putuoshan-10-OD12	105	N	23	BF	silt	88	15	2	1	8.775	153.25	14	308	160	280
1	ZJ-putuoshan-10-OD13	103	N	28	BF	silt	60	40	2	1	9.725	188.25	11	310	162	282
1	ZJ-putuoshan-10-OD14	103	E	28	BF	silt	78	75	1	1	8.725	166.25	9	265	142	165
1	ZJ-putuoshan-10-OD15	99	E	34	BF	silt	80	15	2	0	10.025	141.5	7	255	140	163
1	ZJ-putuoshan-10-OD16	89	E	46	BF	silt	78	5	4	0	4.775	153.25	8	230	133	153
1	ZJ-putuoshan-10-OD17	89	SE	46	BF	silt	78	5	4	0	4.525	203	16	238	135	155
1	ZJ-putuoshan-10-OD18	106	SE	25	BF	silt	85	5	2	1	5.45	101.75	16	279	183	200
1	ZJ-putuoshan-10-OD19	107	SE	25	BF	silt	88	15	3	1	5.825	119.25	15	280	181	202
1	ZJ-putuoshan-10-OD20	107	SE	25	BF	silt	85	5	2	0	8.1	88.75	13	282	192	203
1	ZJ-putuoshan-10-OD21	112	SE	28	BF	silt	78	5	3	0	4.625	94.5	8	286	187	201
1	ZJ-putuoshan-10-OD22	112	SE	28	BF	silt	80	5	3	0	3.5	104.75	14	287	185	205
1	ZJ-putuoshan-10-OD23	106	S	34	BF	silt	75	5	2	0	10.525	86	16	278	186	300
1	ZJ-putuoshan-10-OD24	33	SE	33	BF	silt	92	3	2	0	8.575	200.75	11	116	16	162
1	ZJ-putuoshan-11-ND01	56	SW	34	BF	silt	98	3	0	0	2.975	95	10	76	20	200
1	ZJ-putuoshan-11-ND02	57	SW	38	BF	silt	95	3	1	1	8.575	194.5	9	82	26	214
1	ZJ-putuoshan-11-ND03	57	SW	38	BF	silt	95	3	2	1	8.025	154	10	84	30	215
1	ZJ-putuoshan-11-ND04	62	SW	44	BF	silt	80	3	3	1	9.225	281	1	96	38	220
1	ZJ-putuoshan-11-ND05	80	SW	26	BF	silt	90	5	3	2	4.2	142.5	8	101	42	251
1	ZJ-putuoshan-11-ND06	50	SW	29	BF	silt	80	5	3	1	4.85	164	3	104	42	255
1	ZJ-putuoshan-11-ND07	66	SW	33	BF	silt	82	45	2	2	6.1	184.75	3	113	53	260
1	ZJ-putuoshan-11-ND08	65	SW	33	BF	silt	83	20	2	2	4.275	128.25	9	101	39	262
1	ZJ-putuoshan-11-ND09	66	SW	31	BF	silt	88	50	3	0	5.025	196.5	4	109	38	264
1	ZJ-putuoshan-11-OD01	61	SW	29	BF	silt	95	3	0	1	3.8	86	13	88	28	180
1	ZJ-putuoshan-11-OD02	64	SW	44	BF	silt	80	3	3	1	11.45	257.25	5	90	37	225
1	ZJ-putuoshan-11-OD03	67	SW	32	BF	silt	90	60	2	2	12.975	224.5	4	115	47	255
1	ZJ-putuoshan-11-OD04	66	SW	32	BF	silt	80	10	3	0	5.075	247.25	3	113	48	260
1	ZJ-putuoshan-12-ND01	112	SW	27	BF	silt	95	10	4	0	7.15	133	10	89	26	49
1	ZJ-putuoshan-12-ND02	93	NE	25	BF	silt	82	25	2	0	10.425	218.75	5	272	129	82
1	ZJ-putuoshan-12-ND03	54	NE	25	BF	silt	75	45	0	0	4.55	138.5	3	116	103	75
1	ZJ-putuoshan-12-OD01	104	E	26	BF	silt	90	10	4	1	12	218.5	8	265	95	95
0	GD-TX-01-BQ1	225	SE	34	BF	silt	75	5	4	1	24.45	259.25	1	124	3597	3421
0	GD-TX-01-BQ2	244	E	34	BF	silt	70	5	5	5	7.5	311.25	1	126	3690	3425
0	GD-TX-01-BQ3	265	E	36	BF	silt	75	5	9	4	15.275	299.5	1	168	3729	3474
0	GD-TX-01-BQ4	282	SE	28	BF	silt	75	5	3	2	22.275	271.5	1	192	3758	3490
0	GD-TX-01-BQ5	312	SE	30	BF	silt	75	20	1	2	8.55	152.75	5	228	3800	3533
0	GD-TX-01-BQ6	335	SE	33	BF	silt	90	10	3	2	6.1	149.75	4	268	3836	3576
0	GD-TX-01-BQ7	354	SE	27	BF	silt	75	10	2	0	9.05	171.25	2	298	3872	3605
0	GD-TX-01-BQ8	352	SE	37	BF	silt	80	10	0	0	5.55	211	3	334	3888	3636
0	GD-TX-01-BQ9	335	SE	28	BF	silt	60	45	1	1	9.825	187.25	1	304	3854	3603
0	GD-TX-01-BQ10	310	S	32	BF	silt	55	35	1	0	15.575	267.5	1	234	3795	3536
0	GD-TX-01-BQ11	296	SE	27	BF	silt	85	5	5	4	25.0667	203.667	2	186	3743	3484
0	GD-BLS-01-BQ01	111	SE	14	BF	sand	65	40	1	0	12	191	1	15	130	140
0	GD-BLS-01-BQ02	127	SE	16	BF	sand	55	2	0	1	8.46667	211	1	8	188	216
0	GD-BLS-01-BQ03	141	W	23	BF	sand	70	3	0	0	11.9667	188.667	2	10	315	327
0	GD-BLS-01-BQ04	162	NW	31	BF	sand	45	10	0	0	16.1	227.75	2	8	456	467
0	GD-BLS-01-BQ05	168	NW	29	BF	sand	35	70	1	0	15.5	290	3	17	457	469
0	GD-BLS-01-BQ06	177	NW	33	BF	sand	90	5	1	1	7.4	97.25	6	15	459	471
0	GD-BLS-01-BQ07	170	NW	40	BF	sand	80	3	1	0	18.625	270.75	1	10	460	473
0	GD-BLS-01-BQ08	199	E	40	BF	sand	90	0	1	1	5.85	133	1	11	488	513
0	GD-BLS-01-BQ09	218	E	40	BF	sand	85	10	0	0	13.2	322.667	0	42	487	510
0	GD-BLS-01-BQ10	231	E	38	BF	sand	55	15	0	0	1.3	75	1	70	480	510
0	GD-BLS-01-BQ11	232	S	40	BF	sand	75	5	1	1	6.33333	82.3333	4	106	492	512
0	GD-BLS-01-BQ12	234	S	41	BF	sand	70	5	3	2	16.15	140.25	5	128	490	510
0	GD-BLS-01-BQ13	224	E	38	CF	sand	85	5	3	1	4.95	99.25	6	74	356	370
0	GD-BLS-01-BQ14	232	E	43	BF	sand	90	15	1	1	8.6	146	4	103	353	368
0	GD-BLS-02-BQ01	248	SE	41	BF	sand	55	10	3	1	13.15	232.75	1	166	332	342
0	GD-BLS-02-BQ02	267	SE	35	CF	sand	45	70	0	0	9.375	292.75	0	226	245	257
0	GD-BLS-02-BQ03	277	SW	31	CF	sand	90	5	0	0	7.5	130	1	237	350	347
0	GD-BLS-02-BQ04	262	SW	32	BF	sand	65	90	1	1	10.275	204	2	103	369	382
0	GD-BLS-02-BQ05	257	SW	32	BF	sand	90	5	1	1	5.73333	107	4	60	327	340
0	GD-BLS-02-BQ06	255	NW	34	BF	sand	90	10	0	0	8.325	280	1	53	345	362
0	GD-BLS-02-BQ07	255	SW	28	BF	sand	90	10	0	0	8.15	323.75	0	38	387	399
0	GD-BLS-02-BQ08	256	W	33	BF	sand	90	25	3	1	2.675	135	9	38	405	419
0	GD-BLS-02-BQ09	250	SW	29	BF	sand	85	45	3	1	5.125	185.5	2	12	440	454
0	GD-BLS-02-BQ10	247	SW	20	BF	sand	95	5	1	1	7.975	272.75	0	15	454	469
0	GD-BLS-02-BQ11	237	W	26	BF	sand	90	30	0	0	9.16667	120.333	4	10	389	405
0	GD-BLS-02-BQ12	233	SW	35	BF	sand	80	2	1	0	15.2	205	0	30	334	351
0	GD-BLS-02-BQ13	210	NE	33	BF	sand	95	10	0	1	8.95	89	8	10	224	245
0	GD-BLS-02-BQ14	193	SW	41	BF	sand	95	3	0	0	5.33333	63.3333	11	15	146	160
0	GD-BLS-02-BQ15	176	SW	32	BF	sand	95	15	2	0	13.9667	286.667	0	2	75	90
0	GD-BLS-02-BQ16	162	S	28	BF	sand	65	15	0	0	9.925	307	1	21	26	42
0	GD-BLS-02-BQ17	140	S	26	BF	sand	20	70	0	0	5.73333	258	1	1.5	15	73
0	GD-BLS-02-BQ18	135	S	18	BF	sand	85	5	0	0	9.425	296.75	1	0.5	15	53
0	GD-BLS-02-BQ19	127	S	17	BF	sand	90	15	1	0	9.275	140.5	6	2	17	24
0	GD-BLS-03-BQ01	118	SE	26	BF	silt	95	5	0	0	28.3	298.5	1	93	25	44
0	GD-BLS-03-BQ02	121	S	32	BF	silt	85	75	0	0	10.5	252.5	1	95	45	60
0	GD-BLS-03-BQ03	114	SW	36	BF	sand	90	10	5	1	5	143.5	6	112	60	72
0	GD-BLS-03-BQ04	103	SW	34	BF	sand	95	5	5	1	13.75	216.5	1	122	77	84
0	GD-BLS-03-BQ05	100	SE	36	BF	sand	90	10	1	0	5.475	221.25	2	69	98	121
0	GD-BLS-03-BQ06	100	SE	30	BF	sand	95	5	1	0	5.95	96.5	7	53	59	162
0	GD-BLS-03-BQ07	102	S	35	BF	sand	40	45	1	1	7.93333	168	4	25	35	123
0	GD-BLS-03-BQ08	112	SE	28	BF	sand	95	5	2	1	11.875	139.75	3	43	34	128
0	GD-BLS-03-BQ09	122	SE	30	BF	sand	80	20	2	2	17.65	86.5	5	67	52	139
0	GD-BLS-03-BQ10	130	SW	34	BF	sand	70	60	2	0	16.85	173.5	1	97	55	161
0	GD-BLS-03-BQ11	133	S	32	BF	sand	65	5	0	0	10.6	99.5	2	176	62	142
0	GD-BLS-03-BQ12	138	S	35	CF	sand	70	5	1	0	17.15	197	0	201	77	153
0	GD-BLS-03-BQ13	147	S	34	BF	sand	75	20	0	0	12.075	122.25	5	258	82	163
0	GD-BLS-03-BQ14	143	SW	35	CF	sand	95	5	1	1	10.775	181.75	1	303	47	152
0	GD-BLS-03-BQ15	135	SW	32	CF	sand	85	5	1	0	9.275	131.25	4	309	38	132
0	GD-BLS-03-BQ16	126	SW	28	BF	sand	30	90	1	0	5.03333	145	2	317	31	118
0	GD-BLS-03-BQ17	112	SW	31	BF	sand	75	80	0	0	4.1	146.5	2	353	21	112
0	GD-BLS-04-BQ01	76	S	16	BF	sand	50	15	2	2	14.85	142.5	3	180	25	31
0	GD-BLS-04-BQ02	89	S	38	BF	sand	90	3	3	0	12.775	137.5	3	200	86	40
0	GD-BLS-04-BQ03	112	S	34	BF	sand	90	0	2	0	9.6	161.5	3	137	126	80
0	GD-BLS-04-BQ04	134	S	36	BF	sand	80	1	5	1	11.125	146.75	6	170	158	115
0	GD-BLS-04-BQ05	148	SW	31	BF	sand	85	1	2	4	9.925	159.5	6	187	196	153
0	GD-BLS-04-BQ06	166	SW	32	BF	sand	80	1	3	3	14.4	240.5	1	181	221	190
0	GD-BLS-04-BQ07	184	SW	35	BF	sand	90	1	2	2	13.525	144	4	170	246	223
0	GD-BLS-04-BQ08	291	SW	32	BF	sand	90	1	1	1	10.95	152.25	1	192	286	253
0	GD-BLS-04-BQ09	221	SW	30	BF	sand	80	5	0	0	10.675	191.5	4	217	326	304
0	GD-BLS-04-BQ10	232	S	33	BF	sand	95	1	2	2	12.475	217.25	3	225	351	322
0	GD-BLS-04-BQ11	247	S	41	BF	sand	80	1	0	0	7.875	241	1	191	372	346
0	GD-BLS-04-BQ12	260	S	13	BF	sand	80	1	0	0	10.475	197.333	1	173	395	368
0	GD-BLS-04-BQ13	263	S	30	BF	sand	80	1	2	0	7.1	153.25	2	174	433	406
0	GD-BLS-04-BQ14	274	S	23	BF	sand	15	1	0	1	3.75	131.75	3	186	460	435
0	GD-BLS-04-BQ15	285	SW	28	BF	sand	40	5	1	1	4.875	130.5	3	202	490	462
0	GD-BLS-04-BQ16	292	SW	26	BF	sand	5	5	1	3	5.575	157	2	208	540	512
0	GD-BLS-04-BQ17	308	S	22	BF	sand	25	5	1	2	14.25	204.5	1	215	588	563
0	GD-BLS-04-BQ18	318	NW	18	BF	sand	45	65	1	0	7.95	160.75	5	221	648	621
0	GD-BLS-04-BQ19	323	NW	16	BF	sand	65	5	0	0	6.675	193.25	0	223	702	671
0	GD-BLS-04-BQ20	330	SW	23	BF	sand	10	3	0	2	11.625	222.5	0	223	737	708
0	GD-BLS-04-BQ21	334	SW	28	BF	sand	80	3	1	0	8.575	239.75	1	230	765	737
0	GD-BLS-04-BQ22	352	SW	34	BF	sand	85	5	0	1	13.5	147.5	4	233	786	755
0	GD-BLS-04-BQ23	372	NE	10	BF	sand	90	1	2	3	12.6	156.75	0	257	841	810
0	GD-BLS-04-BQ24	365	NW	34	BF	sand	85	2	1	0	16.3	236.75	2	251	882	855
0	GD-BLS-04-BQ25	355	NW	34	BF	sand	65	2	0	2	10.8	182.75	2	270	894	865
0	GD-BLS-04-BQ26	348	E	26	BF	sand	45	10	0	1	13.5	185.75	3	218	951	922
0	GD-BLS-04-BQ27	355	S	27	CF	sand	60	10	1	2	7.4	227.25	1	201	986	960
0	GD-BLS-04-BQ28	366	S	26	BF	sand	10	20	0	2	7.675	232.75	1	182	1020	995
0	GD-BLS-04-BQ29	362	W	36	BF	sand	40	45	0	1	11.3	194.25	2	204	1067	1040
0	GD-BLS-04-BQ30	367	W	20	CF	sand	15	20	0	2	7.575	155.75	2	212	1092	1065
0	GD-BLS-04-BQ31	366	E	17	BF	sand	95	5	2	1	20	260.667	1	240	1130	1105
0	GD-BLS-04-BQ32	374	E	23	CF	sand	10	15	2	2	7.15	213.5	1	272	1163	1137
0	GD-BLS-04-BQ33	379	E	27	BF	sand	65	5	1	3	7.2	252.5	1	290	1195	1166
0	GD-BLS-04-BQ34	387	S	40	BF	silt	50	3	3	1	6.075	163.75	2	305	1225	1197
0	GD-BLS-04-BQ35	399	S	41	BF	silt	15	5	0	1	6.4	187.5	2	317	1248	1224
0	GD-BLS-04-BQ36	415	SE	40	CF	silt	70	40	1	0	9.9	184	2	338	1273	1249
0	GD-BLS-04-BQ37	425	NW	27	CF	silt	10	20	3	5	7.36667	244.333	0	365	1310	1285
0	GD-BLS-04-BQ38	439	W	32	CF	silt	15	10	1	0	9.3	282.5	3	404	1353	1326
0	GD-BLS-04-BQ39	450	W	32	CF	silt	20	5	2	1	12.65	300.25	0	435	1388	1363
0	GD-BLS-04-BQ40	464	W	41	CF	silt	10	3	1	4	7	236.333	2	472	1422	1396
0	GD-BLS-04-BQ41	478	W	42	BF	silt	10	10	1	0	5.6	274.5	1	500	1453	1426
0	GD-BLS-04-BQ42	497	S	12	BF	silt	5	45	0	0	7.56667	345.667	2	540	1496	1471
0	GD-BLS-04-BQ43	507	W	28	CF	silt	5	20	0	2	6.65	309.75	2	587	1553	1526
0	GD-BLS-04-BQ44	497	NW	30	BF	sand	40	10	1	2	4.1	109.5	4	594	1568	1542
0	GD-BLS-04-BQ45	488	SE	28	BF	sand	75	5	3	0	9.925	163.75	1	608	1588	1564
0	GD-BLS-04-BQ46	496	SE	22	BF	sand	60	3	4	1	12.85	227.25	2	628	1445	1432
0	GD-BLS-04-BQ47	505	E	28	BF	sand	90	35	2	0	5.475	159.5	3	630	1435	1411
0	GD-BLS-04-BQ48	517	E	40	BF	sand	20	5	2	0	15.675	157.5	4	636	1421	1397
0	GD-BLS-04-BQ49	531	E	41	BF	sand	60	10	1	0	13.225	179	3	637	1417	1389
0	GD-BLS-04-BQ50	544	E	40	BF	sand	50	10	3	0	8.1	137.25	5	637	1415	1386
0	GD-BLS-04-BQ51	555	E	44	BF	sand	40	5	1	0	9.025	121.5	1	639	1410	1381
0	GD-BLS-04-BQ52	571	E	40	BF	sand	5	10	3	0	9.45	196.25	1	646	1395	1368
0	GD-BLS-04-BQ53	573	SW	37	BF	sand	75	3	2	1	9.85	199.5	1	660	1384	1355
0	GD-BLS-04-BQ54	562	SW	23	BF	sand	80	45	2	0	4.725	313.75	2	525	1393	1370
0	GD-BLS-04-BQ55	552	SE	26	BF	sand	55	10	3	1	15.575	193.5	1	497	1400	1380
0	GD-BLS-04-BQ56	549	E	28	BF	sand	80	5	1	0	8.825	117	3	473	1358	1377
0	GD-BLS-05-BQ01	558	SE	23	BF	sand	75	10	3	0	11.175	277.5	2	471	1343	1364
0	GD-BLS-05-BQ02	561	SE	12	BF	sand	45	3	4	1	3.825	139.75	3	472	1335	1355
0	GD-BLS-05-BQ03	571	SE	41	BF	sand	5	25	2	2	15.625	313.25	0	485	1312	1335
0	GD-BLS-05-BQ04	579	W	22	BF	sand	95	5	0	0	8.5	160	2	490	1303	1326
0	GD-BLS-05-BQ05	579	S	13	BF	sand	50	35	1	0	5.5	183	3	474	1317	1344
0	GD-BLS-05-BQ06	582	E	32	BF	sand	75	10	2	1	9.4	184.5	6	466	1322	1353
0	GD-BLS-05-BQ07	597	E	28	BF	sand	10	25	0	0	5.15	184.25	2	468	1323	1353
0	GD-BLS-05-BQ08	597	NW	12	BF	sand	45	30	1	0	6.35	212.25	1	448	1346	1377
0	GD-BLS-05-BQ09	596	NW	15	BF	sand	25	35	3	2	13.9333	282.667	1	429	1368	1400
0	GD-BLS-05-BQ10	601	NE	28	BF	sand	10	5	1	0	8.125	201.75	3	405	1394	1428
0	GD-BLS-05-BQ11	613	NE	31	BF	sand	5	3	0	0	2.925	144.25	2	395	1544	1382
0	GD-BLS-05-BQ12	621	NE	36	BF	sand	3	3	0	1	2.075	121.25	2	392	1389	1372
0	GD-BLS-05-BQ13	638	NE	26	BF	sand	10	65	0	2	8.6	179.25	1	395	1391	1373
0	GD-BLS-05-BQ14	648	SW	21	BF	sand	20	5	1	2	12.075	211.25	1	410	1397	1379
0	GD-BLS-05-BQ15	641	W	13	BF	sand	90	5	1	1	7.3	175	2	404	1382	1365
0	GD-BLS-05-BQ16	635	W	15	BF	sand	60	3	2	0	12.15	175.25	1	432	1400	1382
0	GD-BLS-05-BQ17	626	NW	32	BF	sand	25	15	2	0	13.3	224	1	458	1418	1396
0	GD-BLS-05-BQ18	618	NW	30	BF	sand	35	5	0	0	11.9	225.75	2	473	1427	1407
0	GD-BLS-05-BQ19	614	S	50	BF	sand	5	1	0	0	5.35	313	0	373	1345	1324
0	GD-BLS-05-BQ20	613	S	50	BF	sand	45	1	0	0	6.7	283.25	1	371	1340	1320
0	GD-BLS-05-BQ21	605	S	45	BF	sand	20	3	0	0	5.9	289	0	362	1327	1308
0	GD-BLS-05-BQ22	596	S	43	BF	sand	55	3	1	0	11.525	194.5	1	358	1321	1302
0	GD-BLS-05-BQ23	577	S	38	BF	sand	15	3	1	1	8.925	247	0	335	1284	1264
0	GD-BLS-05-BQ24	561	S	35	BF	sand	5	3	1	1	6.725	262.25	1	312	1228	1250
0	GD-BLS-05-BQ25	544	S	23	BF	sand	35	5	0	0	8.75	206.75	1	295	1212	1192
0	GD-BLS-05-BQ26	527	S	12	BF	sand	35	10	1	0	11.975	179	1	258	1141	1120
0	GD-BLS-05-BQ27	497	S	41	BF	sand	55	5	0	1	9.475	213.5	0	230	1071	1048
0	GD-BLS-05-BQ28	482	S	40	BF	sand	35	20	0	1	9.125	239	1	214	1043	1020
0	GD-BLS-05-BQ29	469	S	38	BF	sand	45	15	0	1	10.3	177.75	0	205	1018	995
0	GD-BLS-05-BQ30	452	S	32	BF	sand	20	5	1	2	12.725	258.75	1	190	976	953
0	GD-BLS-05-BQ31	437	S	34	BF	sand	85	25	2	1	15.05	226	1	184	952	930
0	GD-BLS-05-BQ32	420	S	36	BF	sand	35	5	0	0	16.275	350	1	170	926	901
0	GD-BLS-05-BQ33	393	SE	31	BF	silt	95	5	1	0	11.2	199.75	1	160	893	868
0	GD-BLS-05-BQ34	367	SE	32	BF	silt	35	40	1	1	12.175	205.5	2	141	848	823
0	GD-BLS-06-BQ01	337	SE	34	BF	silt	75	70	0	1	9.125	133	1	100	776	751
0	GD-BLS-06-BQ02	319	S	31	BF	silt	55	3	1	2	9.9	212	1	84	730	704
0	GD-BLS-06-BQ03	302	S	18	BF	silt	65	3	1	2	7.65	205	1	90	678	649
0	GD-BLS-06-BQ04	299	SE	28	BF	silt	10	3	0	3	6.35	273.5	0	231	571	537
0	GD-BLS-06-BQ05	279	S	30	BF	silt	45	20	1	2	8.925	168.75	2	227	518	482
0	GD-BLS-06-BQ06	254	S	30	BF	silt	50	5	1	2	8.725	143	1	203	467	430
0	GD-BLS-06-BQ07	240	S	20	BF	silt	90	5	0	3	9.9	187.5	1	198	431	392
0	GD-BLS-06-BQ08	232	S	28	BF	silt	70	5	0	1	9.85	192.75	1	202	408	367
0	GD-BLS-06-BQ09	225	S	26	BF	silt	80	5	1	1	14.175	249.25	1	203	390	348
0	GD-BLS-07-BQ01	71	SE	37	CF	sand	15	55	0	1	12.075	349.25	1	45	18	27
0	GD-BLS-07-BQ02	75	E	30	CF	sand	15	90	2	2	11.6	163.667	5	40	25	79
0	GD-BLS-07-BQ03	88	NE	30	BF	sand	95	5	2	0	9.275	166.5	2	30	90	134
0	GD-BLS-07-BQ04	97	E	30	BF	sand	20	90	0	0	12.0667	301.333	1	27	111	168
0	GD-BLS-07-BQ05	97	N	31	BF	sand	80	75	2	1	3.75	250	1	22	145	185
0	GD-BLS-07-BQ06	99	NE	20	BF	sand	90	10	1	2	17.25	174.5	2	17	198	227
0	GD-BLS-07-BQ07	102	S	38	BF	sand	95	5	0	0	13.7	294.333	1	12	215	260
0	GD-BLS-07-BQ08	105	E	32	BF	sand	35	15	0	0	9.8	122	3	21	197	264
0	GD-BLS-07-BQ09	107	E	34	BF	sand	50	15	0	0	12.525	186.75	1	13	230	310
0	GD-BLS-07-BQ10	114	S	38	BF	sand	80	90	1	0	6.36667	204.667	1	2	265	370
0	GD-BLS-07-BQ11	119	S	26	BF	sand	90	35	0	0	10.075	260.25	1	27	224	349
0	GD-BLS-07-BQ12	125	SE	18	BF	sand	35	90	2	2	14.4	198	1	33	215	350
0	GD-BLS-07-BQ13	132	SE	16	BF	sand	25	75	1	1	12.15	107	1	31	278	375
0	GD-BLS-07-BQ14	137	SE	18	BF	sand	75	80	1	0	11.5333	128.667	2	32	298	425
0	GD-BLS-07-BQ15	137	SW	22	BF	sand	90	35	0	0	18.8	320.5	0	17	305	436
0	GD-BLS-07-BQ16	148	SW	25	BF	sand	65	85	1	0	12.8	206	0	52	349	480
0	GD-BLS-07-BQ17	160	SE	31	BF	sand	80	65	1	1	10.75	158.25	1	78	396	527
0	GD-BLS-07-BQ18	178	SW	38	BF	sand	90	85	2	0	4.85	232.25	1	27	487	602
0	GD-BLS-07-BQ19	190	SW	32	BF	sand	45	90	1	1	12.65	304.25	1	25	541	644
0	GD-BLS-07-BQ20	204	SE	32	CF	sand	65	45	3	1	21.1	289	2	27	598	700
0	GD-BLS-07-BQ21	220	S	31	BF	sand	80	10	0	0	13.425	208	1	72	426	712
0	GD-BLS-07-BQ22	234	SE	33	BF	sand	85	85	2	0	20.2667	210	1	92	406	687
0	GD-BLS-07-BQ23	245	SW	38	CF	sand	85	30	1	2	18.275	373	0	101	401	731
0	GD-BLS-07-BQ24	255	SW	30	CF	sand	85	90	1	2	16.4	433	1	116	386	662
0	GD-BLS-07-BQ25	265	S	28	BF	sand	70	85	0	0	14.45	206	1	127	361	630
0	GD-BLS-07-BQ26	279	SE	32	BF	sand	75	35	0	2	20.125	190	1	138	3.2	595
0	GD-BLS-07-BQ27	294	SE	28	BF	sand	65	45	2	1	15.15	113	1	136	306	620
0	GD-BLS-07-BQ28	291	SW	32	BF	sand	90	15	2	2	4.46667	97	4	138	338	670
0	GD-BLS-07-BQ29	286	SW	32	CF	sand	80	80	1	4	12.7	144	1	149	358	735
0	GD-BLS-08-BQ01	279	S	40	BF	sand	90	30	2	0	10.475	311	1	120	340	787
0	GD-BLS-08-BQ02	276	SW	43	BF	sand	70	90	0	0	6.96667	236	1	16	393	811
0	GD-BLS-08-BQ03	283	SE	38	BF	sand	70	75	3	1	6.525	216	2	76	476	791
0	GD-BLS-08-BQ04	286	E	32	CF	sand	65	75	2	1	11.75	208	3	120	524	725
0	GD-BLS-08-BQ05	290	S	13	BF	sand	90	35	2	1	11.05	177	2	125	568	684
0	GD-BLS-08-BQ06	293	SW	37	CF	sand	90	5	3	1	11.575	121	1	130	578	7.5
0	GD-BLS-08-BQ07	286	SE	38	BF	sand	85	20	1	0	9.175	369	1	213	591	757
0	GD-BLS-08-BQ08	287	SW	40	BF	sand	90	25	0	1	9.525	130	1	21	625	788
0	GD-BLS-08-BQ09	272	SE	43	BF	sand	90	80	0	2	5.35	163	1	35	677	766
0	GD-BLS-08-BQ10	273	SE	40	BF	sand	80	80	1	0	9.7	307	1	2	7.5	773
0	GD-BLS-08-BQ11	279	E	40	BF	sand	80	90	0	4	6.2	102	2	41	743	756
0	GD-BLS-08-BQ12	275	E	38	BF	sand	75	30	2	2	11.4	68	4	51	734	736
0	GD-BLS-08-BQ13	274	SE	41	CF	sand	85	30	1	3	15.35	212	0	68	718	696
0	GD-BLS-08-BQ14	270	N	38	BF	sand	75	90	2	2	10.525	202	1	121	668	655
0	GD-BLS-08-BQ15	267	NE	42	BF	sand	20	90	1	2	7.725	131	1	132	606	598
0	GD-BLS-08-BQ16	265	NE	42	BF	sand	70	95	0	2	10.8	165	1	152	565	552
0	GD-BLS-08-BQ17	261	NE	40	BF	sand	5	98	1	1	6.575	211	0	168	502	486
0	GD-BLS-08-BQ18	257	SE	38	BF	sand	10	90	2	1	15.9667	104	1	59	483	444
0	GD-BLS-08-BQ19	257	S	32	BF	sand	35	95	0	4	9.8	190	1	41	437	486
0	GD-BLS-08-BQ20	257	S	27	BF	sand	35	90	0	2	16.6333	163	1	31	470	529
0	GD-BLS-08-BQ21	259	SE	28	BF	sand	95	75	1	2	11.0667	121	2	23	500	575
0	GD-BLS-08-BQ22	258	S	32	BF	sand	35	95	2	2	14.525	119	1	34	527	629
0	GD-BLS-08-BQ23	258	SW	38	BF	sand	95	65	2	1	14.9	188	2	60	586	683
0	GD-BLS-08-BQ24	257	SW	32	BF	sand	95	54	0	2	7.525	216	2	40	585	557
0	GD-BLS-08-BQ25	265	SE	41	CF	sand	98	98	0	0	15.825	187	1	23	712	685
0	GD-BLS-08-BQ26	269	S	38	CF	sand	95	45	1	4	6.2	291	3	43	730	709
0	GD-BLS-08-BQ27	272	NE	38	BF	sand	75	80	1	1	7.125	167	4	5	750	723
0	GD-BLS-08-BQ28	261	SE	32	BF	sand	95	45	1	1	4.75	116	2	52	688	672
0	GD-BLS-08-BQ29	260	E	42	BF	sand	75	80	0	2	6.15	300	3	63	659	644
0	GD-BLS-08-BQ30	256	E	39	BF	sand	75	25	0	0	8.05	202.5	0	75	640	477
0	GD-BLS-08-BQ31	262	E	20	BF	sand	75	90	0	5	18.2	273	1	86	566	450
0	GD-BLS-08-BQ32	251	E	36	BF	sand	20	95	1	3	11.35	290.5	1	90	532	403
0	GD-BLS-09-BQ01	245	SE	43	BF	sand	25	95	1	2	6.6	204.75	1	801	360	514
0	GD-BLS-09-BQ02	239	SE	45	BF	sand	45	95	0	1	8.1	218.5	3	752	502	306
0	GD-BLS-09-BQ03	229	SW	43	BF	sand	70	95	1	4	9.05	226.5	4	720	538	269
0	GD-BLS-09-BQ04	226	SE	36	BF	sand	15	95	0	3	9.65	181.75	0	711	550	283
0	GD-BLS-09-BQ05	221	SE	43	BF	sand	25	95	3	2	9.1	255.5	2	660	514	239
0	GD-BLS-09-BQ06	214	SE	42	BF	sand	25	85	0	5	4.3	149	1	593	459	171
0	GD-BLS-09-BQ07	210	S	39	BF	sand	90	95	0	3	9.2	207.5	1	563	472	177
0	GD-BLS-09-BQ08	207	SE	34	CF	sand	70	95	0	3	11.125	230.5	1	544	490	193
0	GD-BLS-09-BQ09	202	SE	39	BF	sand	65	95	1	2	9.075	215.5	1	493	489	206
0	GD-BLS-09-BQ10	199	E	46	CF	sand	25	65	1	0	10.5	122.25	4	463	460	188
0	GD-BLS-09-BQ11	192	E	42	CF	sand	70	45	2	1	9.325	147	2	445	412	200
0	GD-BLS-09-BQ12	184	E	24	BF	sand	25	95	1	1	10.375	181.5	1	322	410	240
0	GD-BLS-09-BQ13	180	S	32	BF	sand	85	95	0	2	14.25	177	4	296	419	280
0	GD-BLS-09-BQ14	175	E	36	BF	sand	85	95	1	3	12.025	219.25	1	302	458	327
0	GD-BLS-09-BQ15	170	E	37	BF	sand	90	90	2	4	13.875	255.75	3	262	440	346
0	GD-BLS-09-BQ16	169	SE	45	BF	sand	25	90	1	3	5.55	71.5	1	258	454	66
0	GD-BLS-09-BQ17	165	S	48	CF	sand	45	10	0	0	10.025	170	1	246	461	41
0	GD-BLS-09-BQ18	161	SE	18	BF	sand	95	95	1	2	8.475	131.5	1	243	481	24
0	GD-BLS-09-BQ19	156	SE	20	BF	sand	95	20	0	0	15.275	201.25	1	25	468	56
0	GD-BLS-09-BQ20	142	S	23	BF	sand	95	70	1	2	3.13333	105.667	1	15	451	12
0	GD-BLS-10-BQ01	94	SE	15	BF	sand	30	50	0	0	5.15	214.75	7	35	56	197
0	GD-BLS-10-BQ02	90	E	18	BF	sand	30	50	0	0	19.35	346	3	133	143	295
0	GD-BLS-10-BQ03	99	E	32	BF	sand	95	25	0	0	9.6	254.5	2	202	146	372
0	GD-BLS-10-BQ04	106	SW	21	BF	sand	95	50	0	1	13.9333	175	1	302	180	478
0	GD-BLS-10-BQ05	109	SW	33	BF	sand	75	25	1	1	14.2	200	1	363	196	512
0	GD-BLS-10-BQ06	119	SE	28	BF	sand	85	25	1	1	5.9	219.667	1	419	171	575
0	GD-BLS-10-BQ07	125	E	30	BF	sand	85	25	0	0	6.45	177	3	390	94	482
0	GD-BLS-10-BQ08	136	E	32	BF	sand	75	25	0	0	9.925	255.5	3	432	42	474
0	GD-BLS-10-BQ09	143	S	32	BF	sand	75	25	1	1	7.55	153	3	502	50	551
0	GD-BLS-10-BQ10	155	SE	18	BF	sand	30	50	0	0	9.825	277.75	3	584	30	613
0	GD-BLS-10-BQ11	178	NE	32	CF	sand	95	25	1	0	4.125	113.5	6	506	23	523
0	GD-BLS-10-BQ12	200	NW	34	BF	sand	65	15	4	2	13.75	296.5	5	440	33	429
0	GD-BLS-10-BQ13	217	NE	32	BF	sand	75	25	2	1	19.6667	237.333	4	455	62	430
0	GD-BLS-10-BQ14	238	NE	30	BF	sand	75	15	0	0	8.925	113	3	494	105	443
0	GD-BLS-10-BQ15	247	SE	28	BF	sand	85	30	1	2	10.5	165.25	6	535	113	485
0	GD-BLS-10-BQ16	262	SE	26	BF	sand	55	15	2	0	11.175	168.75	4	571	116	515
0	GD-BLS-10-BQ17	275	SE	32	BF	sand	75	30	1	2	14.125	166.75	5	626	160	558
0	GD-BLS-10-BQ18	282	SE	35	BF	sand	25	50	1	0	15.075	296.75	4	691	242	595
0	GD-BLS-10-BQ19	287	NE	40	BF	sand	25	5	0	1	5.1	162.25	6	651	178	577
0	GD-BLS-11-BQ01	301	NE	40	BF	sand	75	10	1	0	18.675	195	5	675	188	604
0	GD-BLS-11-BQ02	315	E	42	BF	sand	50	5	1	3	13.175	173	1	702	603	624
0	GD-BLS-11-BQ03	336	SE	40	BF	sand	35	15	0	2	13.775	190.5	6	734	226	653
0	GD-BLS-11-BQ04	344	NE	36	BF	sand	45	15	1	0	11.9	218	5	773	238	695
0	GD-BLS-11-BQ05	351	SW	36	BF	sand	75	25	1	2	9.8	198.75	6	814	220	747
0	GD-BLS-11-BQ06	351	NE	36	BF	sand	75	5	3	0	13.25	295	3	856	223	784
0	GD-BLS-11-BQ07	363	SE	40	CF	sand	30	25	2	0	7.775	181	4	862	228	792
0	GD-BLS-11-BQ08	397	SE	30	BF	sand	25	60	0	0	7.35	124.5	1	901	243	827
0	GD-BLS-11-BQ09	422	NE	34	BF	sand	15	75	0	2	5.95	65	2	902	209	837
0	GD-BLS-11-BQ10	450	NE	36	BF	sand	25	10	1	4	14.0667	263	2	937	220	877
0	GD-BLS-11-BQ11	451	N	24	BF	sand	5	15	0	0	16.45	65.5	2	1007	256	948
0	GD-BLS-11-BQ12	479	SE	36	BF	sand	5	20	0	0	7	115.5	1	1070	292	1009
0	GD-BLS-11-BQ13	521	SE	36	BF	sand	55	5	0	0	10.975	151.25	2	1175	294	1126
0	GD-BLS-11-BQ14	529	NE	26	BF	sand	65	15	0	0	16.4333	139.667	0	1200	268	1155
0	GD-BLS-11-BQ15	542	S	28	BF	sand	15	25	0	0	10.6	314.333	0	1233	281	1193
0	GD-BLS-11-BQ16	548	S	26	BF	sand	75	65	1	2	10.75	166.25	5	1304	307	1258
0	GD-BLS-11-BQ17	570	NE	42	BF	sand	30	5	0	0	11.7	193.75	1	1341	343	1288
0	GD-BLS-11-BQ18	595	N	38	BF	sand	25	65	0	0	10.975	161.25	2	1356	390	1294
0	GD-BLS-11-BQ19	610	SE	32	BF	sand	95	40	0	0	12.55	146	3	1394	422	1327
0	GD-BLS-11-BQ20	605	S	38	BF	sand	70	5	0	0	11.3	137.5	6	1426	442	1361
0	GD-BLS-11-BQ21	637	NW	44	BF	sand	25	85	0	0	6.35	167	3	1485	480	1415
0	GD-BLS-11-BQ22	649	NW	42	BF	sand	25	70	1	0	9.2	217.5	2	1560	548	1483
0	GD-BLS-11-BQ23	694	SE	36	BF	sand	5	85	0	0	7.5	186	3	1623	574	1545
0	GD-BLS-11-BQ24	692	NE	39	BF	sand	65	80	2	0	11.775	250	4	1658	580	1576
0	GD-BLS-11-BQ25	707	NE	38	BF	sand	65	30	0	1	10.4	295	3	1699	610	1615
0	GD-BLS-11-BQ26	382	S	32	BF	sand	85	70	1	0	20.55	122	3	758	251	673
0	GD-BLS-12-BQ01	317	S	28	BF	sand	75	20	1	0	19.25	217.5	2	756	276	661
0	GD-BLS-12-BQ02	304	S	24	BF	sand	80	25	1	0	4.6	116	3	739	293	632
0	GD-BLS-12-BQ03	281	SE	30	BF	sand	75	35	0	0	24.35	337.5	5	711	310	605
0	GD-BLS-12-BQ04	261	SE	34	BF	sand	70	90	1	0	12.35	105.75	2	686	309	560
0	GD-BLS-12-BQ05	242	SE	30	BF	sand	80	15	2	0	14.45	234.5	5	672	336	533
0	GD-JLD-03-BQ01	339	N	42	C&BF	silt	80	5	1	1	7.8	92.15	16	66	1525	1694
0	GD-JLD-03-BQ02	352	NE	44	C&BF	silt	85	8	2	2	9.25	114	12	81	1552	1710
0	GD-JLD-03-BQ03	367	NE	44	C&BF	silt	90	10	2	0	10.6	123.25	10	112	1501	1701
0	GD-JLD-04-BQ01	377	W	25	CF	silt	80	5	1	2	9.45	115	12	121	1668	1915
0	GD-JLD-04-BQ02	408	W	27	CF	silt	80	5	0	1	10.125	123.25	10	95	1723	1874
0	GD-JLD-04-BQ03	425	SW	32	CF	silt	75	35	3	2	10.25	173	8	114	1747	2114
0	GD-JLD-04-BQ04	457	SW	33	CF	silt	58	42	1	0	2.2	79.75	19	93	1810	1837
0	GD-JLD-04-BQ05	488	NW	28	CF	silt	50	80	1	1	13.825	164.75	5	128	1798	1904
0	GD-JLD-04-BQ06	553	NW	30	CF	silt	45	80	2	2	10.6	125	6	206	1822	1967
0	GD-JLD-04-BQ07	562	NW	5	CF	silt	30	95	1	0	13.36	234.86	4	251	1848	1985
0	GD-JLD-04-BQ08	569	NW	2	CF	silt	30	95	1	0	12.8	198.51	2	316	1809	2054
0	GD-JLD-04-BQ09	540	W	26	BF	silt	75	75	1	0	11.775	101.5	8	271	1928	1941
0	GD-JLD-04-BQ10	550	W	22	BF	silt	85	30	0	0	5.45	226.5	3	201	2037	1850
0	GD-JLD-05-BQ01	273	W	35	CF	silt	85	90	2	1	13.5	137	7	80	392	1004
0	GD-JLD-05-BQ02	318	NW	36	CF	silt	90	95	1	4	7.76	153	7	148	326	1034
0	GD-JLD-05-BQ03	351	NW	39	CF	silt	90	90	2	2	12.1	149.75	4	247	300	1110
0	GD-JLD-05-BQ04	327	NW	37	CF	silt	85	90	1	3	10.8	202	15	239	386	1147
0	GD-JLD-05-BQ05	292	W	36	CF	silt	85	95	2	1	8.3	141	8	165	388	1081
0	ZJ-putuoshan-01-BQ1	26	S	28	BF	silt	70	20	2	1	9.95	170.7	6	178	45	20
0	ZJ-putuoshan-01-BQ2	42	S	29	BF	silt	70	20	2	1	10	171.75	8	45	47	25
0	ZJ-putuoshan-01-BQ3	52	SE	28	BF	silt	75	25	3	1	9.95	170.75	4	43	50	35
0	ZJ-putuoshan-01-BQ4	56	SE	30	BF	silt	70	20	2	1	11	180.75	8	46	45	20
0	ZJ-putuoshan-01-BQ5	73	SE	25	BF	silt	65	40	3	5	13	188.75	3	220	180	15
0	ZJ-putuoshan-01-BQ6	95	SE	31	BF	silt	65	50	3	3	8.8	118.5	4	215	176	20
0	ZJ-putuoshan-01-BQ7	61	SW	31	BF	silt	70	38	3	3	8.8	168.5	3	200	170	23
0	ZJ-putuoshan-02-BQ1	27	S	28	BF	silt	80	70	1	4	12.225	185.75	6	175	26	70
0	ZJ-putuoshan-02-BQ2	38	S	18	BF	silt	80	70	1	4	9.225	145.75	3	87	86	230
0	ZJ-putuoshan-02-BQ3	59	S	38	BF	silt	80	70	1	4	9.225	145.75	3	86	96	243
0	ZJ-putuoshan-02-BQ4	71	SW	28	BF	silt	85	5	3	3	4.05	118.25	9	90	102	260
0	ZJ-putuoshan-02-BQ5	30	S	24	BF	silt	80	45	1	0	9.8	151	9	68	118	87
0	ZJ-putuoshan-02-BQ6	44	W	18	BF	silt	76	70	1	2	9.225	145.75	3	115	123	88
0	ZJ-putuoshan-02-BQ7	51	W	18	BF	silt	66	68	1	2	9.225	145.75	3	170	126	90
0	ZJ-putuoshan-02-BQ8	52	SW	24	BF	silt	80	45	1	2	9.8	151	9	87	281	170
0	ZJ-putuoshan-02-BQ9	74	E	25	BF	silt	65	20	6	3	10	201.25	10	102	277	136
0	ZJ-putuoshan-03-BQ1	89	NE	18	BF	silt	76	35	1	2	11	202.25	3	230	148	82
0	ZJ-putuoshan-03-BQ2	88	E	18	BF	silt	75	25	1	2	12	145.75	9	280	150	59
0	ZJ-putuoshan-03-BQ3	76	E	28	BF	silt	78	30	3	2	13	118.25	10	174	140	54
0	ZJ-putuoshan-03-BQ4	65	NE	38	BF	silt	76	20	1	2	11	151	3	230	148	82
0	ZJ-putuoshan-03-BQ5	67	NE	29	BF	silt	75	10	4	2	12	145.75	9	280	150	59
0	ZJ-putuoshan-03-BQ6	66	SE	28	BF	silt	78	25	1	2	13	137	10	174	140	54
0	ZJ-putuoshan-04-BQ1	89	N	18	BF	silt	78	30	3	1	6.525	91.25	10	49	42	20
0	ZJ-putuoshan-04-BQ2	88	SE	28	BF	silt	76	20	1	2	6.6	95	3	50	40	25
0	ZJ-putuoshan-04-BQ3	80	NE	27	BF	silt	75	10	4	3	17.325	81.5	9	41	41	39
0	ZJ-putuoshan-04-BQ4	89	NW	29	BF	silt	78	25	1	2	11.775	71.5	3	44	44	33
0	ZJ-putuoshan-11-BQ1	44	SW	39	BF	silt	95	3	0	1	11.45	86	13	88	26	180
0	ZJ-putuoshan-11-BQ2	42	SW	44	BF	silt	80	3	3	1	11.45	257.25	5	90	28	225
0	ZJ-putuoshan-11-BQ3	42	SW	39	BF	silt	95	10	4	0	7.15	7.15	10	89	40	49
0	ZJ-putuoshan-11-BQ4	48	SW	40	BF	silt	82	25	2	0	10.425	218.75	5	272	129	82
0	ZJ-putuoshan-12-BQ1	104	E	26	BF	silt	90	10	4	1	12	218.5	8	212	28	15
0	ZJ-putuoshan-12-BQ2	73	E	26	BF	silt	90	10	4	1	12	218.5	8	155	45	28
0	ZJ-putuoshan-12-BQ3	54	NE	25	BF	silt	60	45	0	0	4.55	138.5	3	149	35	26
0	ZJ-putuoshan-12-BQ4	52	NE	27	BF	silt	62	45	0	0	4.55	138.5	3	176	57	63
0	ZJ-putuoshan-13-BQ1	8	E	15	BF	sand	55	20	1	0	7.15	218.5	5	25	35	59
0	ZJ-putuoshan-13-BQ2	15	E	15	BF	sand	55	25	2	0	7.15	138.5	5	25	35	60
0	ZJ-putuoshan-13-BQ3	15	E	18	BF	sand	55	20	3	0	8.1	218.5	5	27	38	62
0	ZJ-putuoshan-13-BQ4	12	E	20	BF	sand	60	25	1	0	7.15	148.5	5	25	39	60
0	GD-QXK-01-BQ01	440	N	48	BF	silt	90	5	1	3	7.425	290	1	45	260	3304
0	GD-QXK-01-BQ02	475	NE	23	BF	silt	90	5	4	3	17.025	202	0	500	313	3354
0	GD-QXK-02-BQ01	259	NW	42	BF	silt	90	0	3	2	14.725	278.5	4	200	193	3843
0	GD-QXK-02-BQ02	273	N	50	BF	silt	92	2	2	2	7.5	125.75	7	500	218	3848
0	GD-QXK-03-BQ01	87	NE	22	BF	silt	92	2	2	2	5.9	197.5	3	15	210	1110
0	GD-QXK-03-BQ02	134	NE	41	BF	silt	88	0	1	3	4.375	127.25	8	20	197	1190
0	GD-QXK-04-BQ01	129	N	21	BF	silt	95	2	0	3	13.2	164.75	3	127	132	101
0	GD-QXK-04-BQ02	149	N	27	BF	silt	60	40	0	0	10.15	173	11	146	161	123
0	GD-QXK-05-BQ01	152	N	33	BF	silt	30	55	0	0	11.4	226.5	2	208	288	188
0	GD-QXK-05-BQ02	149	W	38	BF	silt	90	2	5	5	5.7	103.75	11	247	318	228
0	GD-QXK-05-BQ03	168	W	30	BF	silt	90	2	3	1	13.825	146.25	5	250	305	230
0	GD-QXK-05-BQ04	180	NW	31	BF	silt	88	0	2	3	6.525	104.25	6	294	329	267
0	GD-QXK-06-BQ01	376	SE	38	C&BF	silt	80	5	1	0	10.6	125	8	41	804	804
0	GD-QXK-07-BQ01	423	N	30	BF	silt	95	2	1	1	7.325	183.5	4	10	1317	1317
0	GD-QXK-07-BQ02	454	NE	32	C&BF	silt	90	2	4	2	11.775	101.5	8	111	1370	1370
0	GD-QXK-07-BQ03	500	N	36	BF	silt	70	2	2	1	17.225	175.5	3	202	1461	1461
0	GD-QXK-07-BQ04	544	NE	35	BF	silt	90	2	3	4	7.25	80.5	7	265	1578	1578
0	GD-QXK-07-BQ05	577	NE	32	C&BF	silt	65	25	2	1	10.475	183	5	322	1726	1726
0	GD-QXK-07-BQ06	604	NE	23	C&BF	silt	85	2	0	3	13.5	137	7	422	1758	1758
0	GD-QXK-07-BQ07	633	N	24	BF	silt	95	35	2	3	13.9333	307.333	3	432	1765	1765
0	GD-QXK-07-BQ08	669	N	34	BF	silt	90	15	0	0	6.76667	152	7	433	1776	1776
0	JX-XS-04-BQ1	399	NW	22	C&BF	silt	85	20	1	4	6.3	141	8	23	80	88
0	JX-XS-04-BQ2	395	NW	31	CF	silt	90	5	2	6	10.825	136.25	19	15	81	136
0	JX-XS-04-BQ3	392	NW	27	CF	silt	90	0	4	5	8.75	144.75	8	19	58	171
0	JX-XS-04-BQ4	397	NW	33	CF	silt	90	0	0	1	3.475	124	20	32	49	200
